# Supplementary material for: Mitochondrial Transfer by Human Mesenchymal Stromal Cells Ameliorates Hepatocyte Lipid Load in a Mouse Model of NASH
Source: Biomedicines. 2020 Sep 14;8(9):350. doi: 10.3390/biomedicines8090350 (PMC7554948; doi:10.3390/biomedicines8090350)
Supplement: Supplementary file 1 [file biomedicines-08-00350-s001.zip]

Archive with 4 entries (4 files):
- Supplementary Material file 4_rv1.pptx
- Supplementary Material file 1_rv1.xlsx
- Supplementary Material file 2_rv1.docx
- Supplementary Material file 3.mp4
