# Supplementary material for: Mitochondrial Transfer by Human Mesenchymal Stromal Cells Ameliorates Hepatocyte Lipid Load in a Mouse Model of NASH
Source: Biomedicines. 2020 Sep 14;8(9):350. doi: 10.3390/biomedicines8090350 (PMC7554948; doi:10.3390/biomedicines8090350)
Supplement: Supplementary file 1 [file biomedicines-08-00350-s001.zip › Supplementary Material file 1_rv1.xlsx]

## Sheet: Legend
	KG	-NASH-MSC
	VG3	-NASH+MSC
	VG1	+NASH-MSC
	VG2	+NASH+MSC

## Sheet: FCs and p-values proteomics
	VG1vsKG	VG2vsKG	VG3vsKG	VG2vsVG1	VG1vsVG3	VG2vsVG3	VG1vsKG_pvalue	VG2vsKG_pvalue	VG3vsKG_pvalue	VG2vsVG1_pvalue	VG1vsVG3_pvalue	VG2vsVG3_pvalue	Gene	Description
A2ABY3	NA	NA	NA	NA	NA	0.783333	NA	NA	NA	NA	NA	NA	PCYT2	phosphate cytidylyltransferase 2, ethanolamine(Pcyt2)
A2AFI4	-0.933333	-1.15833	-0.683333	-0.225	-0.25	-0.475	NA	0.0417617	0.244001	NA	NA	0.428522	RBMX	RNA binding motif protein, X chromosome(Rbmx)
A2AVJ7	0.866667	1.78333	0.283333	0.916667	0.583333	1.5	0.697085	0.344891	0.881974	0.547399	0.7211	0.286988	RRBP1	ribosome binding protein 1(Rrbp1)
A2BE93	1.75	0.95	NA	-0.8	NA	NA	NA	NA	NA	NA	NA	NA	SET	SET nuclear oncogene(Set)
A2CEK7	2.13333	0.891667	0.516667	-1.24167	1.61667	0.375	0.0725717	0.223627	0.686763	0.0474473	0.211427	0.692562	Mup14	major urinary protein 14(Mup14)
A3KGU5	0.4	0.483333	-0.166667	0.0833333	0.566667	0.65	0.611575	0.64007	0.820979	0.942564	0.542943	0.529466	SPTAN1	spectrin alpha, non-erythrocytic 1(Sptan1)
A3KMP2	-0.566667	-2.23333	-0.216667	-1.66667	-0.35	-2.01667	NA	0.101972	0.80237	NA	NA	0.0485428	TTC38	tetratricopeptide repeat domain 38(Ttc38)
A8DUK4	-1.23333	-0.741667	0.358333	0.491667	-1.59167	-1.1	0.485049	0.63508	0.747844	0.736254	0.146813	0.282388	Hbb-bs	hemoglobin, beta adult s chain(Hbb-bs)
B1AU25	0.0666667	-0.175	0	-0.241667	0.0666667	-0.175	0.962694	0.729857	1	0.829235	0.952129	0.514825	AIFM1	apoptosis-inducing factor, mitochondrion-associated 1(Aifm1)
B2M1R6	-0.366667	-0.516667	-1.01667	-0.15	0.65	0.5	0.709732	0.553419	0.346676	0.84825	0.512392	0.560856	HNRNPK	heterogeneous nuclear ribonucleoprotein K(Hnrnpk)
B7FAU9	-2.16667	-2.175	-2.5	-0.00833333	0.333333	0.325	0.139726	0.24853	0.0512797	0.995754	0.62355	0.804556	FLNA	filamin, alpha(Flna)
D3YTY9	-2.35	-4.15	-2.05	-1.8	-0.3	-2.1	NA	NA	NA	0.256587	NA	NA	kng1	kininogen 1(Kng1)
D3YYU8	NA	NA	NA	-0.9	NA	NA	NA	NA	NA	NA	NA	NA	OBSL1	obscurin-like 1(Obsl1)
E0CXN5	-0.466667	0.566667	0.1	1.03333	-0.566667	0.466667	0.7726	0.491466	0.906311	0.478634	0.696639	0.234101	GPD1	glycerol-3-phosphate dehydrogenase 1 (soluble)(Gpd1)
E9PVG8	NA	NA	NA	-3.5	2.4	-1.1	NA	NA	NA	0.257197	NA	NA	9530053A07Rik	RIKEN cDNA 9530053A07 gene(9530053A07Rik)
E9PZ00	-2.2	-0.766667	-0.333333	1.43333	-1.86667	-0.433333	NA	NA	NA	NA	NA	0.677341	PSAP	prosaposin(Psap)
E9Q1Q9	-2.7	-1.56667	-0.0666667	1.13333	-2.63333	-1.5	0.305906	0.502074	0.967833	0.669802	0.24757	0.459095	KHK	ketohexokinase(Khk)
E9Q3W4	-1.35	-1.26667	-1.5	0.0833333	0.15	0.233333	NA	NA	NA	NA	NA	0.852997	PLEC	plectin(Plec)
E9Q414	1.41667	-0.358333	-0.433333	-1.775	1.85	0.075	NA	0.35375	0.480601	NA	NA	0.863283	APOB	apolipoprotein B(Apob)
E9Q509	-1.16667	-1.4	-0.133333	-0.233333	-1.03333	-1.26667	NA	NA	NA	0.822669	0.453506	0.24748	PKLR	pyruvate kinase liver and red blood cell(Pklr)
E9Q5L2	-0.6	NA	NA	NA	NA	NA	NA	NA	NA	NA	NA	NA	ITIH4	inter alpha-trypsin inhibitor, heavy chain 4(Itih4)
E9Q6L7	-1.53333	-1.66667	-0.116667	-0.133333	-1.41667	-1.55	0.0416787	0.126705	NA	0.898512	NA	NA	Gm10639	predicted gene 10639(Gm10639)
E9Q7Q3	-1.06667	-0.658333	-0.533333	0.408333	-0.533333	-0.125	0.165128	0.433813	0.660245	0.516349	0.624696	0.903593	TPM3	tropomyosin 3, gamma(Tpm3)
E9QN08	-0.566667	0.191667	-1.63333	0.758333	1.06667	1.825	0.726438	0.887655	0.373354	0.341956	0.444502	0.150814	EEF1D	eukaryotic translation elongation factor 1 delta (guanine nucleotide exchange protein)(Eef1d)
E9QN99	1.16667	-0.65	0.2	-1.81667	0.966667	-0.85	0.448049	0.267726	0.779315	0.184932	0.476974	0.206803	ABHD14B	abhydrolase domain containing 14b(Abhd14b)
F6ZV59	-0.9	-1.01667	-1.26667	-0.116667	0.366667	0.25	0.498514	0.363147	0.290424	0.919133	0.761633	0.805219	HNRNPD	heterogeneous nuclear ribonucleoprotein D(Hnrnpd)
F8WIX8	-2.5	-3.7	-0.325	-1.2	-2.175	-3.375	NA	NA	NA	NA	NA	0.00310709	hist1h2al	histone cluster 1, H2al(Hist1h2al)
F8WJK8	0.166667	-1.23333	-1.25833	-1.4	1.425	0.025	0.891449	0.374201	0.44449	0.362431	0.421742	0.987598	ST13	suppression of tumorigenicity 13(St13)
G3UXT7	NA	0.25	NA	NA	NA	NA	NA	NA	NA	NA	NA	NA	FUS	fused in sarcoma(Fus)
G3UY29	0.366667	-0.333333	-0.933333	-0.7	1.3	0.6	0.8944	0.884584	0.710948	0.724364	0.563657	0.70625	RAB11B	RAB11B, member RAS oncogene family(Rab11b)
G3UY38	NA	NA	NA	1.95	NA	NA	NA	NA	NA	NA	NA	NA	HNRNPL	heterogeneous nuclear ribonucleoprotein L(Hnrnpl)
G3X982	1.18333	2.13333	-0.241667	0.95	1.425	2.375	NA	NA	0.919198	NA	NA	NA	AOX3	aldehyde oxidase 3(Aox3)
G3X9L6	-0.733333	0.05	-0.45	0.783333	-0.283333	0.5	0.174499	0.945237	0.377222	0.359729	0.647706	0.500477	Gm10250	ATP synthase, H+ transporting, mitochondrial F0 complex, subunit d pseudogene(Gm10250)
G3XA10	NA	NA	0.75	NA	NA	NA	NA	NA	NA	NA	NA	NA	HNRNPU	heterogeneous nuclear ribonucleoprotein U(Hnrnpu)
G5E850	-0.116667	-1.61667	-0.491667	-1.5	0.375	-1.125	NA	0.0506082	0.48193	NA	NA	0.0164774	CYB5A	cytochrome b5 type A (microsomal)(Cyb5a)
H3BJP2	-1.4	-0.891667	-1.24167	0.508333	-0.158333	0.35	0.248371	0.475722	0.35748	0.551289	0.866217	0.736776	ESD	esterase D/formylglutathione hydrolase(Esd)
H3BK44	NA	NA	NA	1.8	NA	NA	NA	NA	NA	NA	NA	NA	mia2	melanoma inhibitory activity 2(Mia2)
H3BKL5	-2.05	2.575	-1.8	4.625	-0.25	4.375	NA	0.05572	0.152101	NA	NA	0.000358149	Acaa1a	acetyl-Coenzyme A acyltransferase 1A(Acaa1a)
H7BWX9	-0.283333	-1.23333	-1.48333	-0.95	1.2	0.25	NA	0.179141	NA	NA	NA	NA	SUMO2	small ubiquitin-like modifier 2(Sumo2)
I7HJR3	NA	NA	NA	NA	NA	0.491667	NA	NA	NA	NA	NA	0.543974	APOH	apolipoprotein H(Apoh)
O08547	0.533333	-1.03333	0.666667	-1.56667	-0.133333	-1.7	0.536728	0.419647	0.580496	0.189482	0.894699	0.24916	SEC22B	SEC22 homolog B, vesicle trafficking protein(Sec22b)
O08601	-0.7	-0.85	-1.25	-0.15	0.55	0.4	NA	0.568372	0.131625	NA	NA	0.769374	MTTP	microsomal triglyceride transfer protein(Mttp)
O08749	-1.36667	-0.35	0.275	1.01667	-1.64167	-0.625	0.554961	0.856743	0.87355	0.630359	0.403915	0.705459	DLD	dihydrolipoamide dehydrogenase(Dld)
O08795	NA	NA	NA	-1.225	0.4	-0.825	NA	NA	NA	NA	NA	0.301973	PRKCSH	protein kinase C substrate 80K-H(Prkcsh)
O09173	-0.4	0.3	0.741667	0.7	-1.14167	-0.441667	0.776756	0.903707	0.572631	0.754795	0.252891	0.819145	HGD	homogentisate 1, 2-dioxygenase(Hgd)
O35129	1.15	-1.68333	-0.683333	-2.83333	1.83333	-1	NA	NA	NA	NA	NA	0.385505	PHB2	prohibitin 2(Phb2)
O35215	-0.933333	0.675	0.275	1.60833	-1.20833	0.4	0.415478	0.285102	0.733195	0.0974924	0.256052	0.514077	DDT	D-dopachrome tautomerase(Ddt)
O35226	NA	NA	NA	-0.283333	-1.21667	-1.5	NA	NA	NA	0.856693	NA	NA	PSMD4	proteasome (prosome, macropain) 26S subunit, non-ATPase, 4(Psmd4)
O35459	-1.35	-3.55	-1.78333	-2.2	0.433333	-1.76667	NA	NA	NA	NA	NA	NA	ECH1	enoyl coenzyme A hydratase 1, peroxisomal(Ech1)
O35488	0.183333	NA	1.03333	NA	-0.85	NA	NA	NA	0.506581	NA	NA	NA	SLC27A2	solute carrier family 27 (fatty acid transporter), member 2(Slc27a2)
O35490	-0.966667	-1.26667	0.458333	-0.3	-1.425	-1.725	0.658664	0.591453	0.804652	0.889971	0.404441	0.370896	BHMT	betaine-homocysteine methyltransferase(Bhmt)
O35685	-1.43333	-1.63333	-0.5	-0.2	-0.933333	-1.13333	NA	NA	NA	0.815214	NA	NA	NUDC	nudC nuclear distribution protein(Nudc)
O35737	-0.166667	-0.2	NA	-0.0333333	NA	NA	NA	NA	NA	NA	NA	NA	HNRNPH1	heterogeneous nuclear ribonucleoprotein H1(Hnrnph1)
O35945	-0.0166667	-2.86667	-0.0666667	-2.85	0.05	-2.8	NA	0.342129	0.968394	NA	NA	0.287423	Aldh1a7	aldehyde dehydrogenase family 1, subfamily A7(Aldh1a7)
O55022	-0.583333	-0.283333	NA	0.3	NA	NA	NA	NA	NA	NA	NA	NA	PGRMC1	progesterone receptor membrane component 1(Pgrmc1)
O55125	NA	NA	-1.41667	NA	NA	NA	NA	NA	NA	NA	NA	NA	NIPSNAP1	nipsnap homolog 1 (C. elegans)(Nipsnap1)
O55143	2.05	NA	NA	NA	NA	NA	NA	NA	NA	NA	NA	NA	ATP2A2	ATPase, Ca++ transporting, cardiac muscle, slow twitch 2(Atp2a2)
O70251	-0.266667	-0.533333	-1.13333	-0.266667	0.866667	0.6	0.868747	0.775192	0.568513	0.862159	0.603692	0.733999	EEF1B2	eukaryotic translation elongation factor 1 beta 2(Eef1b2)
O70435	-1.9	NA	-1.65	NA	-0.25	NA	NA	NA	NA	NA	NA	NA	PSMA3	proteasome (prosome, macropain) subunit, alpha type 3(Psma3)
O70475	0.866667	1.3	0.466667	0.433333	0.4	0.833333	0.296598	0.0509689	0.635254	0.604416	0.733722	0.429843	UGDH	UDP-glucose dehydrogenase(Ugdh)
O88428	NA	NA	NA	NA	NA	-0.1	NA	NA	NA	NA	NA	NA	PAPSS2	3'-phosphoadenosine 5'-phosphosulfate synthase 2(Papss2)
O88451	-0.3	-0.0666667	-0.65	0.233333	0.35	0.583333	0.750673	0.904299	0.572633	0.785222	0.780766	0.59648	Rdh7	retinol dehydrogenase 7(Rdh7)
O88569	0.8	1.9	2.15	1.1	-1.35	-0.25	NA	NA	NA	NA	NA	NA	HNRNPA2B1	heterogeneous nuclear ribonucleoprotein A2/B1(Hnrnpa2b1)
O88587	-0.266667	NA	-1.89167	NA	1.625	NA	NA	NA	0.0693588	NA	NA	NA	COMT	catechol-O-methyltransferase(Comt)
O88844	-0.366667	-0.9	0.333333	-0.533333	-0.7	-1.23333	0.480116	0.225677	0.679636	0.511421	0.454456	0.260931	idh1	isocitrate dehydrogenase 1 (NADP+), soluble(Idh1)
P00329	-0.933333	-0.516667	-0.116667	0.416667	-0.816667	-0.4	0.241746	0.333328	0.792613	0.49845	0.177013	0.306882	ADH1	alcohol dehydrogenase 1 (class I)(Adh1)
P00375	-0.133333	-2.1	NA	-1.96667	NA	NA	NA	0.110847	NA	NA	NA	NA	DHFR	dihydrofolate reductase(Dhfr)
P00920	-1.6	-0.3	-0.3	1.3	-1.3	0	NA	NA	NA	NA	NA	NA	Car2	carbonic anhydrase 2(Car2)
P01027	-0.533333	-1.25	0.133333	-0.716667	-0.666667	-1.38333	0.285833	0.201888	0.512225	0.468955	0.206151	0.166344	C3	complement component 3(C3)
P05064	NA	NA	NA	0.175	-0.2	-0.025	NA	NA	NA	0.893069	0.86446	0.983318	ALDOA	aldolase A, fructose-bisphosphate(Aldoa)
P05201	-0.933333	-0.866667	0.208333	0.0666667	-1.14167	-1.075	0.518896	0.563965	0.884746	0.963276	0.432888	0.455391	GOT1	glutamic-oxaloacetic transaminase 1, soluble(Got1)
P05202	-1.7	-0.716667	0.108333	0.983333	-1.80833	-0.825	0.258544	0.45496	0.883531	0.44657	0.149462	0.300966	GOT2	glutamatic-oxaloacetic transaminase 2, mitochondrial(Got2)
P05784	1.2	-0.258333	-0.00833333	-1.45833	1.20833	-0.25	0.360932	0.816423	0.995254	0.228215	0.408009	0.839538	KRT18	keratin 18(Krt18)
P06151	-0.933333	-2.14167	-0.691667	-1.20833	-0.241667	-1.45	0.596141	0.0657636	0.46416	0.396629	0.857325	0.0717779	LDHA	lactate dehydrogenase A(Ldha)
P06728	-4.46667	-2.09167	-2.5	2.375	-1.96667	0.408333	0.0117024	0.214804	0.189864	0.187226	0.310084	0.834807	APOA4	apolipoprotein A-IV(Apoa4)
P06745	-2.08333	-4	-1.31667	-1.91667	-0.766667	-2.68333	NA	NA	NA	NA	0.583719	NA	Gpi1	glucose phosphate isomerase 1(Gpi1)
P07309	-1.16667	-0.833333	-0.308333	0.333333	-0.858333	-0.525	0.0754148	0.0574979	0.655791	0.415011	0.256707	0.362564	TTR	transthyretin(Ttr)
P07724	-0.966667	-0.25	0.675	0.716667	-1.64167	-0.925	0.603675	0.852144	0.611523	0.529509	0.171477	0.21252	ALB	albumin(Alb)
P07759	0.9	1.675	0.8	0.775	0.1	0.875	NA	0.129391	0.492607	NA	NA	0.464281	Serpina3k	serine (or cysteine) peptidase inhibitor, clade A, member 3K(Serpina3k)
P07901	-0.4	NA	-1.425	NA	1.025	NA	NA	NA	NA	NA	NA	NA	HSP90AA1	heat shock protein 90, alpha (cytosolic), class A member 1(Hsp90aa1)
P08003	-0.2	-0.183333	-0.808333	0.0166667	0.608333	0.625	0.734418	0.690459	0.171012	0.975123	0.335386	0.227733	PDIA4	protein disulfide isomerase associated 4(Pdia4)
P08032	NA	2.05	NA	NA	NA	NA	NA	NA	NA	NA	NA	NA	SPTA1	spectrin alpha, erythrocytic 1(Spta1)
P08113	-0.966667	-1.49167	-1.44167	-0.525	0.475	-0.05	0.411	0.0583986	0.11527	0.626609	0.686048	0.950125	HSP90B1	heat shock protein 90, beta (Grp94), member 1(Hsp90b1)
P08226	NA	1.4	-1.56667	NA	NA	2.96667	NA	NA	NA	NA	NA	NA	APOE	apolipoprotein E(Apoe)
P08228	-0.1	-0.433333	-0.558333	-0.333333	0.458333	0.125	0.866664	0.333661	0.574458	0.478713	0.647746	0.87682	SOD1	superoxide dismutase 1, soluble(Sod1)
P08249	-1.63333	-1.825	-0.775	-0.191667	-0.858333	-1.05	0.0774101	0.0458228	0.071245	0.815994	0.146032	0.0942642	MDH2	malate dehydrogenase 2, NAD (mitochondrial)(Mdh2)
P09055	NA	0.15	NA	NA	NA	NA	NA	NA	NA	NA	NA	NA	ITGB1	integrin beta 1 (fibronectin receptor beta)(Itgb1)
P09103	-0.866667	-0.858333	-1.03333	0.00833333	0.166667	0.175	0.148696	0.160928	0.169093	0.982609	0.762959	0.748763	P4HB	prolyl 4-hydroxylase, beta polypeptide(P4hb)
P09405	-1.5	-1.1	-1.75	0.4	0.25	0.65	0.292426	0.334522	NA	0.630086	NA	NA	NCL	nucleolin(Ncl)
P09411	-0.366667	-0.475	0.15	-0.108333	-0.516667	-0.625	0.676883	0.328068	0.831759	0.897644	0.609021	0.38486	PGK1	phosphoglycerate kinase 1(Pgk1)
P09528	-0.8	-1.88333	-1.33333	-1.08333	0.533333	-0.55	0.43752	0.0873694	0.185684	0.310811	0.602269	0.567492	FTH1	ferritin heavy polypeptide 1(Fth1)
P09671	-1.33333	-1.54167	1.03333	-0.208333	-2.36667	-2.575	0.686833	0.599127	0.663729	0.939323	0.301948	0.228922	SOD2	superoxide dismutase 2, mitochondrial(Sod2)
P10126	0.2	0.00833333	-0.366667	-0.191667	0.566667	0.375	0.719357	0.990257	0.397388	0.774863	0.188266	0.494256	EEF1A1	eukaryotic translation elongation factor 1 alpha 1(Eef1a1)
P10518	-1.7	-0.05	-0.475	1.65	-1.225	0.425	NA	NA	0.469942	NA	NA	NA	ALAD	aminolevulinate, delta-, dehydratase(Alad)
P10639	-0.733333	-0.125	-0.875	0.608333	0.141667	0.75	0.460337	0.876983	0.308402	0.566966	0.892518	0.412678	Txn1	thioredoxin 1(Txn1)
P10649	-0.2	-0.866667	-0.0916667	-0.666667	-0.108333	-0.775	0.62783	0.313366	0.844778	0.448055	0.838913	0.331075	GSTM1	glutathione S-transferase, mu 1(Gstm1)
P11276	-1.93333	-0.475	-1.46667	1.45833	-0.466667	0.991667	0.407936	0.817267	0.546843	0.438376	0.823296	0.614785	FN1	fibronectin 1(Fn1)
P11352	-0.9	-1.44167	-0.666667	-0.541667	-0.233333	-0.775	0.115935	0.0402678	0.413203	0.412805	0.784166	0.340544	GPX1	glutathione peroxidase 1(Gpx1)
P11499	-0.8	-1.26667	-1.31667	-0.466667	0.516667	0.05	0.387611	0.0570059	0.0778988	0.434382	0.446607	0.89322	HSP90AB1	heat shock protein 90 alpha (cytosolic), class B member 1(Hsp90ab1)
P11588	3.53333	1.15833	0.908333	-2.375	2.625	0.25	NA	0.248145	0.562792	NA	NA	0.812409	Mup12	major urinary protein 12(Mup12)
P11589	2.3	0.1	-0.425	-2.2	2.725	0.525	NA	NA	NA	NA	NA	0.678416	Mup2	major urinary protein 2(Mup2)
P11679	0.433333	0.491667	-0.158333	0.0583333	0.591667	0.65	0.788627	0.691039	0.912561	0.960809	0.6771	0.560147	KRT8	keratin 8(Krt8)
P11983	1.18333	1.7	0.883333	0.516667	0.3	0.816667	NA	NA	NA	NA	0.820611	NA	TCP1	t-complex protein 1(Tcp1)
P12710	1.1	0.783333	0.233333	-0.316667	0.866667	0.55	0.0076247	0.235661	0.793926	0.616359	0.357289	0.545988	FABP1	fatty acid binding protein 1, liver(Fabp1)
P12787	0.266667	1.45	-0.125	1.18333	0.391667	1.575	NA	NA	NA	0.326609	0.526049	0.179515	Cox5a	cytochrome c oxidase subunit Va(Cox5a)
P12970	0.233333	0	0.575	-0.233333	-0.341667	-0.575	0.876682	1	0.522742	0.844335	0.721534	0.228685	RPL7A	ribosomal protein L7A(Rpl7a)
P14131	NA	-0.65	-0.85	NA	NA	0.2	NA	NA	NA	NA	NA	NA	RPS16	ribosomal protein S16(Rps16)
P14148	0.833333	0.933333	-0.325	0.1	1.15833	1.25833	0.546542	0.449855	0.850761	0.904212	0.474539	0.413724	RPL7	ribosomal protein L7(Rpl7)
P14152	-0.933333	-1.625	-1	-0.691667	0.0666667	-0.625	0.0954654	0.259894	0.641481	0.61325	0.974982	0.765207	MDH1	malate dehydrogenase 1, NAD (soluble)(Mdh1)
P14206	0.533333	-0.15	NA	-0.683333	NA	NA	0.607401	NA	NA	NA	NA	NA	RPSA	ribosomal protein SA(Rpsa)
P14211	-0.366667	0.7	-0.533333	1.06667	0.166667	1.23333	0.4227	0.243417	0.23018	0.076654	0.637311	0.0321932	CALR	calreticulin(Calr)
P14824	-0.9	-0.85	NA	0.05	NA	NA	NA	NA	NA	NA	NA	NA	ANXA6	annexin A6(Anxa6)
P14869	-0.733333	-0.45	-0.4	0.283333	-0.333333	-0.05	0.617261	0.746178	0.717615	0.824606	0.730006	0.959955	RPLP0	ribosomal protein, large, P0(Rplp0)
P15105	-0.966667	-0.416667	-0.966667	0.55	0	0.55	0.0479874	0.464643	0.18253	0.356083	1	0.433329	GLUL	glutamate-ammonia ligase (glutamine synthetase)(Glul)
P15532	NA	-1.2	-0.35	NA	NA	-0.85	NA	NA	NA	NA	NA	NA	NME1	NME/NM23 nucleoside diphosphate kinase 1(Nme1)
P15626	-2.3	-1.46667	-0.266667	0.833333	-2.03333	-1.2	0.00324677	0.0129125	0.577978	0.129306	0.0171123	0.0752165	GSTM2	glutathione S-transferase, mu 2(Gstm2)
P15864	NA	NA	NA	-0.408333	0.4	-0.00833333	NA	NA	NA	0.618336	0.542651	0.992409	HIST1H1C	histone cluster 1, H1c(Hist1h1c)
P16015	-0.266667	-0.491667	0.833333	-0.225	-1.1	-1.325	0.794174	0.71811	0.566046	0.836893	0.372518	0.338986	Car3	carbonic anhydrase 3(Car3)
P16331	-0.0333333	-1.96667	1.79167	-1.93333	-1.825	-3.75833	0.97783	0.327397	0.180588	0.304684	0.133424	0.057002	PAH	phenylalanine hydroxylase(Pah)
P16332	-2.21667	-1.36667	-1.16667	0.85	-1.05	-0.2	NA	0.37179	NA	NA	NA	NA	MUT	methylmalonyl-Coenzyme A mutase(Mut)
P16460	-0.6	-1.3	0.425	-0.7	-1.025	-1.725	0.24411	0.099007	0.422181	0.305145	0.0700763	0.0254264	ASS1	argininosuccinate synthetase 1(Ass1)
P16675	NA	NA	NA	-1.4	NA	NA	NA	NA	NA	NA	NA	NA	CTSA	cathepsin A(Ctsa)
P16858	0.0666667	-0.15	-0.075	-0.216667	0.141667	-0.075	0.908657	0.833861	0.915874	0.746834	0.831279	0.915989	GAPDH	glyceraldehyde-3-phosphate dehydrogenase(Gapdh)
P17047	NA	NA	0	NA	NA	NA	NA	NA	NA	NA	NA	NA	LAMP2	lysosomal-associated membrane protein 2(Lamp2)
P17182	-0.466667	-0.725	0.25	-0.258333	-0.716667	-0.975	0.454294	0.412684	0.756447	0.783342	0.435656	0.323831	ENO1	enolase 1, alpha non-neuron(Eno1)
P17742	-0.5	-0.075	-0.875	0.425	0.375	0.8	0.68624	0.951484	0.399052	0.759203	0.750856	0.494945	PPIA	peptidylprolyl isomerase A(Ppia)
P17751	-0.3	1.25833	-0.216667	1.55833	-0.0833333	1.475	0.561899	0.0180566	0.652418	0.0191243	0.881432	0.0136862	TPI1	triosephosphate isomerase 1(Tpi1)
P18242	-0.766667	-2.875	-1.93333	-2.10833	1.16667	-0.941667	NA	NA	NA	0.0799587	0.428303	0.182436	CTSD	cathepsin D(Ctsd)
P18760	-0.6	-0.758333	-0.358333	-0.158333	-0.241667	-0.4	0.336426	0.221911	0.514078	0.739182	0.580345	0.381659	CFL1	cofilin 1, non-muscle(Cfl1)
P19096	-0.266667	1.58333	-1.21667	1.85	0.95	2.8	0.675997	0.155608	0.162626	0.105765	0.25087	0.0228026	FASN	fatty acid synthase(Fasn)
P19157	1.43333	0.716667	0.241667	-0.716667	1.19167	0.475	0.0148544	0.231641	0.765687	0.275346	0.200885	0.563746	GSTP1	glutathione S-transferase, pi 1(Gstp1)
P19253	2.7	NA	NA	NA	NA	NA	NA	NA	NA	NA	NA	NA	RPL13A	ribosomal protein L13A(Rpl13a)
P19536	-1.05	-0.75	-0.925	0.3	-0.125	0.175	NA	NA	NA	0.831652	0.910978	0.855626	Cox5b	cytochrome c oxidase subunit Vb(Cox5b)
P19783	-0.933333	-2.25833	0.466667	-1.325	-1.4	-2.725	0.603887	0.194723	0.787453	0.465638	0.47134	0.139263	Cox4I1	cytochrome c oxidase subunit IV isoform 1(Cox4i1)
P20029	-0.333333	-0.0916667	-1.11667	0.241667	0.783333	1.025	0.548152	0.837027	0.264035	0.428231	0.388315	0.193373	HSPA5	heat shock protein 5(Hspa5)
P20108	NA	NA	NA	-0.05	NA	NA	NA	NA	NA	NA	NA	NA	PRDX3	peroxiredoxin 3(Prdx3)
P20152	-0.6	-1.69167	-1.31667	-1.09167	0.716667	-0.375	0.659559	0.216909	0.355961	0.414203	0.61098	0.767921	VIM	vimentin(Vim)
P21614	-1	-3.1	-0.883333	-2.1	-0.116667	-2.21667	NA	NA	NA	NA	NA	0.215305	GC	group specific component(Gc)
P21981	0.0333333	-1.26667	-1.56667	-1.3	1.6	0.3	0.952605	0.0638864	0.00599361	0.0961161	0.0215733	0.557402	TGM2	transglutaminase 2, C polypeptide(Tgm2)
P24270	-0.166667	-0.133333	0.141667	0.0333333	-0.308333	-0.275	0.880843	0.783155	0.839791	0.967289	0.748779	0.560196	CAT	catalase(Cat)
P24369	0.55	-1.225	-0.816667	-1.775	1.36667	-0.408333	NA	NA	NA	0.0200377	0.0644594	0.367027	PPIB	peptidylprolyl isomerase B(Ppib)
P24456	1.03333	-1.63333	NA	-2.66667	NA	NA	NA	0.301139	NA	NA	NA	NA	Cyp2d10	cytochrome P450, family 2, subfamily d, polypeptide 10(Cyp2d10)
P24549	-1.2	-2.025	0.125	-0.825	-1.325	-2.15	0.606418	0.430374	0.948513	0.727001	0.464588	0.305007	ALDH1A1	aldehyde dehydrogenase family 1, subfamily A1(Aldh1a1)
P25444	0.6	-1.13333	-0.4	-1.73333	1	-0.733333	0.692959	0.422822	0.595811	0.385037	0.462947	0.550904	RPS2	ribosomal protein S2(Rps2)
P25688	-0.466667	-0.175	0.65	0.291667	-1.11667	-0.825	0.81899	0.917799	0.709245	0.872133	0.552262	0.600575	UOX	urate oxidase(Uox)
P26039	-1.46667	-0.183333	-2.05833	1.28333	0.591667	1.875	0.581253	0.941993	0.387128	0.598302	0.784203	0.390343	TLN1	talin 1(Tln1)
P26041	NA	NA	NA	0.7	NA	NA	NA	NA	NA	NA	NA	NA	MSN	moesin(Msn)
P26043	0.416667	1.41667	-0.383333	1	0.8	1.8	NA	0.0637703	0.74499	NA	NA	0.131245	RDX	radixin(Rdx)
P26231	0.0666667	-0.233333	-1.00833	-0.3	1.075	0.775	0.96111	0.895076	0.430382	0.834374	0.153694	0.548568	CTNNA1	catenin (cadherin associated protein), alpha 1(Ctnna1)
P26443	-1.1	-1.55833	0.0166667	-0.458333	-1.11667	-1.575	0.571803	0.48652	0.990795	0.839831	0.487194	0.40272	GLUD1	glutamate dehydrogenase 1(Glud1)
P27659	-0.2	-0.25	NA	-0.05	NA	NA	NA	NA	NA	NA	NA	NA	RPL3	ribosomal protein L3(Rpl3)
P27773	-1.26667	-0.45	-2.375	0.816667	1.10833	1.925	0.546071	0.816914	0.273609	0.597953	0.509504	0.253307	PDIA3	protein disulfide isomerase associated 3(Pdia3)
P28271	-0.9	-2.36667	-1.81667	-1.46667	0.916667	-0.55	0.283565	0.0191963	0.131159	0.096759	0.411438	0.567958	ACO1	aconitase 1(Aco1)
P28474	0	-0.0583333	0.241667	-0.0583333	-0.241667	-0.3	1	0.953651	0.858321	0.959294	0.868533	0.790348	ADH5	alcohol dehydrogenase 5 (class III), chi polypeptide(Adh5)
P28665	1.31667	1.26667	0.691667	-0.05	0.625	0.575	NA	NA	0.749562	NA	NA	NA	Mug1	murinoglobulin 1(Mug1)
P29341	-0.766667	-0.666667	0.883333	0.1	-1.65	-1.55	0.686697	0.564988	NA	0.948342	NA	NA	PABPC1	poly(A) binding protein, cytoplasmic 1(Pabpc1)
P29699	NA	NA	NA	-1.10833	-0.0666667	-1.175	NA	NA	NA	0.0385159	0.92342	0.0792047	AHSG	alpha-2-HS-glycoprotein(Ahsg)
P29758	-0.6	-1.78333	-0.0833333	-1.18333	-0.516667	-1.7	0.581845	NA	NA	NA	NA	NA	OAT	ornithine aminotransferase(Oat)
P30115	0.0333333	0.00833333	0.108333	-0.025	-0.075	-0.1	0.958424	0.989331	0.86485	0.967534	0.904806	0.866442	GSTA3	glutathione S-transferase, alpha 3(Gsta3)
P31230	-1.05	1.75	0.05	2.8	-1.1	1.7	NA	NA	NA	NA	NA	NA	AIMP1	aminoacyl tRNA synthetase complex-interacting multifunctional protein 1(Aimp1)
P31786	0.1	1.30833	-0.416667	1.20833	0.516667	1.725	0.852837	0.112024	0.613499	0.182703	0.576419	0.0911434	DBI	diazepam binding inhibitor(Dbi)
P32020	1	1.83333	-0.116667	0.833333	1.11667	1.95	0.20846	0.154756	0.843437	0.527533	0.216899	0.109593	SCP2	sterol carrier protein 2, liver(Scp2)
P32261	0.7	0.075	0.883333	-0.625	-0.183333	-0.808333	NA	NA	NA	NA	NA	0.276375	SERPINC1	serine (or cysteine) peptidase inhibitor, clade C (antithrombin), member 1(Serpinc1)
P34022	NA	NA	NA	3.9	NA	NA	NA	NA	NA	NA	NA	NA	RANBP1	RAN binding protein 1(Ranbp1)
P34914	-0.5	-0.566667	0.408333	-0.0666667	-0.908333	-0.975	0.795627	0.680894	0.717069	0.970412	0.580827	0.419717	EPHX2	epoxide hydrolase 2, cytoplasmic(Ephx2)
P35293	-1.83333	NA	NA	NA	NA	NA	NA	NA	NA	NA	NA	NA	RAB18	RAB18, member RAS oncogene family(Rab18)
P35492	NA	NA	-0.65	NA	NA	NA	NA	NA	NA	NA	NA	NA	hal	histidine ammonia lyase(Hal)
P35505	-2	-2.11667	0.00833333	-0.116667	-2.00833	-2.125	0.284912	0.347542	0.993976	0.960961	0.221912	0.276098	FAH	fumarylacetoacetate hydrolase(Fah)
P35700	-0.2	-1.79167	-0.616667	-1.59167	0.416667	-1.175	0.865956	0.0999583	0.369668	0.217817	0.674963	0.17163	PRDX1	peroxiredoxin 1(Prdx1)
P35979	-1.6	-2.25833	-0.908333	-0.658333	-0.691667	-1.35	0.0724204	0.0106403	0.240763	0.426985	0.452841	0.112989	RPL12	ribosomal protein L12(Rpl12)
P35980	1.5	NA	-0.466667	NA	1.96667	NA	NA	NA	NA	NA	NA	NA	RPL18	ribosomal protein L18(Rpl18)
P36552	NA	NA	NA	NA	0.25	NA	NA	NA	NA	NA	NA	NA	CPOX	coproporphyrinogen oxidase(Cpox)
P37040	0.366667	0.00833333	0.7	-0.358333	-0.333333	-0.691667	0.670246	0.987979	0.468508	0.68215	0.787854	0.466087	POR	P450 (cytochrome) oxidoreductase(Por)
P37804	NA	NA	NA	1.15	NA	NA	NA	NA	NA	NA	NA	NA	TAGLN	transgelin(Tagln)
P38060	-1.63333	-1.98333	-1.33333	-0.35	-0.3	-0.65	0.269258	NA	0.212499	NA	0.834883	NA	HMGCL	3-hydroxy-3-methylglutaryl-Coenzyme A lyase(Hmgcl)
P38647	-0.433333	-0.208333	-0.608333	0.225	0.175	0.4	0.41835	0.702596	0.48238	0.602651	0.821577	0.577368	HSPA9	heat shock protein 9(Hspa9)
P40142	-1.5	-1.68333	-0.158333	-0.183333	-1.34167	-1.525	0.582922	0.516155	0.939304	0.945551	0.559936	0.489407	TKT	transketolase(Tkt)
P40936	NA	NA	1.16667	NA	NA	NA	NA	NA	0.50508	NA	NA	NA	INMT	indolethylamine N-methyltransferase(Inmt)
P41105	1.95	0.366667	1.05	-1.58333	0.9	-0.683333	NA	NA	NA	NA	NA	0.432452	RPL28	ribosomal protein L28(Rpl28)
P41216	0.466667	0.283333	-1.16667	-0.183333	1.63333	1.45	0.761861	NA	0.200376	NA	0.25982	NA	ACSL1	acyl-CoA synthetase long-chain family member 1(Acsl1)
P42125	-2.26667	-1.74167	-0.491667	0.525	-1.775	-1.25	0.436072	0.45595	0.808201	0.837979	0.462562	0.525608	ECI1	enoyl-Coenzyme A delta isomerase 1(Eci1)
P42932	NA	NA	NA	2.35	-0.933333	1.41667	NA	NA	NA	NA	NA	NA	CCT8	chaperonin containing Tcp1, subunit 8 (theta)(Cct8)
P43274	-1.16667	-1.93333	-1.85833	-0.766667	0.691667	-0.075	0.406166	0.120489	0.136383	0.197843	0.259303	0.866938	HIST1H1E	histone cluster 1, H1e(Hist1h1e)
P43276	NA	NA	NA	0.683333	NA	NA	NA	NA	NA	NA	NA	NA	HIST1H1B	histone cluster 1, H1b(Hist1h1b)
P43277	1.16667	1.075	0.475	-0.0916667	0.691667	0.6	NA	NA	NA	0.879582	0.350742	0.440516	Hist1h1d	histone cluster 1, H1d(Hist1h1d)
P45591	-0.0166667	0.733333	NA	0.75	NA	NA	NA	NA	NA	NA	NA	NA	CFL2	cofilin 2, muscle(Cfl2)
P45952	0.933333	-1	0.233333	-1.93333	0.7	-1.23333	0.469202	0.324981	0.780966	0.185503	0.570396	0.218585	ACADM	acyl-Coenzyme A dehydrogenase, medium chain(Acadm)
P46471	NA	-0.433333	-0.483333	NA	NA	0.05	NA	0.698247	NA	NA	NA	NA	PSMC2	proteasome (prosome, macropain) 26S subunit, ATPase 2(Psmc2)
P47199	3.28333	3.93333	-0.366667	0.65	3.65	4.3	NA	0.0268349	NA	NA	NA	NA	CRYZ	crystallin, zeta(Cryz)
P47738	-0.266667	-1.66667	-0.241667	-1.4	-0.025	-1.425	0.724659	0.171365	0.762503	0.214568	0.971824	0.174002	ALDH2	aldehyde dehydrogenase 2, mitochondrial(Aldh2)
P47791	NA	NA	0.6	NA	NA	NA	NA	NA	NA	NA	NA	NA	GSR	glutathione reductase(Gsr)
P47911	-1.26667	0.1	-1.175	1.36667	-0.0916667	1.275	0.199623	0.908291	0.163002	0.0356919	0.733195	0.027066	RPL6	ribosomal protein L6(Rpl6)
P47955	0.2	-0.933333	-0.1	-1.13333	0.3	-0.833333	NA	NA	NA	NA	NA	0.103562	RPLP1	ribosomal protein, large, P1(Rplp1)
P47962	0.4	NA	NA	NA	NA	NA	NA	NA	NA	NA	NA	NA	RPL5	ribosomal protein L5(Rpl5)
P48036	-0.833333	-0.691667	0.0333333	0.141667	-0.866667	-0.725	0.538539	0.504895	0.969928	0.908959	0.458899	0.427869	ANXA5	annexin A5(Anxa5)
P48678	0	-0.0833333	0.55	-0.0833333	-0.55	-0.633333	NA	NA	NA	NA	NA	NA	LMNA	lamin A(Lmna)
P48758	-0.8	-0.75	0.9	0.05	-1.7	-1.65	0.652413	NA	NA	NA	NA	NA	CBR1	carbonyl reductase 1(Cbr1)
P49312	-1.8	0.4	NA	2.2	NA	NA	NA	NA	NA	NA	NA	NA	HNRNPA1	heterogeneous nuclear ribonucleoprotein A1(Hnrnpa1)
P49429	-0.1	-0.816667	1.43333	-0.716667	-1.53333	-2.25	0.96144	0.741101	0.437052	0.738859	0.272874	0.250016	HPD	4-hydroxyphenylpyruvic acid dioxygenase(Hpd)
P49935	0.283333	-0.766667	NA	-1.05	NA	NA	NA	NA	NA	NA	NA	NA	CTSH	cathepsin H(Ctsh)
P50247	-0.3	-1.075	0.375	-0.775	-0.675	-1.45	0.832338	0.583973	0.785865	0.649643	0.511001	0.364122	Gm4737	predicted gene 4737(Gm4737)
P50431	NA	NA	NA	-1.06667	-0.833333	-1.9	NA	NA	NA	NA	NA	0.19283	SHMT1	serine hydroxymethyltransferase 1 (soluble)(Shmt1)
P50544	0.566667	-0.191667	-0.566667	-0.758333	1.13333	0.375	0.732111	0.827796	0.483332	0.53772	0.343996	0.368761	ACADVL	acyl-Coenzyme A dehydrogenase, very long chain(Acadvl)
P50580	-0.65	-0.85	-1.925	-0.2	1.275	1.075	NA	NA	NA	NA	NA	0.635647	PA2G4	proliferation-associated 2G4(Pa2g4)
P51150	NA	-1.81667	0	NA	NA	-1.81667	NA	NA	NA	NA	NA	NA	Rab7	RAB7, member RAS oncogene family(Rab7)
P51174	-3.1	-3.78333	-1.20833	-0.683333	-1.89167	-2.575	0.0379825	0.0848281	0.11698	0.738704	0.124078	0.151501	ACADL	acyl-Coenzyme A dehydrogenase, long-chain(Acadl)
P51660	-0.133333	NA	NA	NA	NA	NA	NA	NA	NA	NA	NA	NA	HSD17B4	hydroxysteroid (17-beta) dehydrogenase 4(Hsd17b4)
P51881	-1.36667	-2.48333	-1.05833	-1.11667	-0.308333	-1.425	0.33243	0.0130063	0.18893	0.390385	0.808897	0.111691	SLC25A5	solute carrier family 25 (mitochondrial carrier, adenine nucleotide translocator), member 5(Slc25a5)
P52196	0.433333	0.491667	-0.0333333	0.0583333	0.466667	0.525	0.852485	0.784874	0.985749	0.97385	0.801752	0.71728	TST	thiosulfate sulfurtransferase, mitochondrial(Tst)
P52430	0.483333	0.566667	NA	0.0833333	NA	NA	NA	0.54748	NA	NA	NA	NA	PON1	paraoxonase 1(Pon1)
P52503	-0.566667	-0.0583333	0.0416667	0.508333	-0.608333	-0.1	0.669876	0.942618	0.959847	0.697036	0.645156	0.912775	NDUFS6	NADH dehydrogenase (ubiquinone) Fe-S protein 6(Ndufs6)
P52760	2.33333	1.8	0.575	-0.533333	1.75833	1.225	0.116441	0.0521814	0.620121	0.672885	0.279109	0.302006	RIDA	reactive intermediate imine deaminase A homolog(Rida)
P52825	NA	NA	NA	0.583333	1.16667	1.75	NA	NA	NA	0.531924	NA	NA	cpt2	carnitine palmitoyltransferase 2(Cpt2)
P53395	-0.333333	-1.225	0.15	-0.891667	-0.483333	-1.375	0.570144	0.157074	0.55	0.330636	0.326894	0.0680639	DBT	dihydrolipoamide branched chain transacylase E2(Dbt)
P53994	-3.08333	-3.28333	NA	-0.2	NA	NA	NA	NA	NA	0.734418	NA	NA	RAB2A	RAB2A, member RAS oncogene family(Rab2a)
P54071	NA	NA	NA	-1.26667	NA	NA	NA	NA	NA	0.120505	NA	NA	IDH2	isocitrate dehydrogenase 2 (NADP+), mitochondrial(Idh2)
P54728	-0.95	-1.25	-0.65	-0.3	-0.3	-0.6	NA	NA	NA	NA	NA	NA	RAD23B	RAD23 homolog B, nucleotide excision repair protein(Rad23b)
P54869	0.633333	-1.10833	-0.0583333	-1.74167	0.691667	-1.05	0.123048	0.0320773	0.937369	0.00512121	0.369219	0.147767	HMGCS2	3-hydroxy-3-methylglutaryl-Coenzyme A synthase 2(Hmgcs2)
P55050	-0.533333	-0.733333	-0.983333	-0.2	0.45	0.25	0.508576	0.305921	0.217032	0.786062	0.57345	0.714317	FABP2	fatty acid binding protein 2, intestinal(Fabp2)
P55096	1.2	0.95	1.55	-0.25	-0.35	-0.6	NA	NA	NA	NA	NA	NA	ABCD3	ATP-binding cassette, sub-family D (ALD), member 3(Abcd3)
P55264	-0.9	-1.375	-0.45	-0.475	-0.45	-0.925	0.19045	0.0131851	0.332656	0.463189	0.50866	0.0949496	ADK	adenosine kinase(Adk)
P56135	NA	NA	NA	-4.15	NA	NA	NA	NA	NA	NA	NA	NA	ATP5J2	ATP synthase, H+ transporting, mitochondrial F0 complex, subunit F2(Atp5j2)
P56376	NA	-0.5	-1.01667	NA	NA	0.516667	NA	NA	NA	NA	NA	NA	ACYP1	acylphosphatase 1, erythrocyte (common) type(Acyp1)
P56480	0.333333	-1.68333	-0.258333	-2.01667	0.591667	-1.425	0.206151	0.116045	0.648333	0.0750505	0.33464	0.152449	ATP5B	ATP synthase, H+ transporting mitochondrial F1 complex, beta subunit(Atp5b)
P56593	1.83333	-0.0666667	NA	-1.9	NA	NA	NA	0.955684	NA	NA	NA	NA	Cyp2a12	cytochrome P450, family 2, subfamily a, polypeptide 12(Cyp2a12)
P56812	NA	NA	NA	0.441667	0.533333	0.975	NA	NA	NA	0.636473	NA	NA	PDCD5	programmed cell death 5(Pdcd5)
P57759	-0.666667	0.7	0.3	1.36667	-0.966667	0.4	0.726722	NA	NA	NA	NA	NA	ERP29	endoplasmic reticulum protein 29(Erp29)
P57780	-2.16667	-1.725	-1.375	0.441667	-0.791667	-0.35	0.180452	0.0469355	0.25411	0.73638	0.619949	0.740708	ACTN4	actinin alpha 4(Actn4)
P58044	NA	0.166667	1.18333	NA	NA	-1.01667	NA	0.908521	NA	NA	NA	NA	IDI1	isopentenyl-diphosphate delta isomerase(Idi1)
P58252	-1.46667	-1.51667	-1.29167	-0.05	-0.175	-0.225	0.344386	0.139995	0.173253	0.964958	0.873214	0.725262	EEF2	eukaryotic translation elongation factor 2(Eef2)
P60335	-0.733333	-0.958333	-1.13333	-0.225	0.4	0.175	0.553832	0.496501	0.336481	0.854172	0.669459	0.87477	PCBP1	poly(rC) binding protein 1(Pcbp1)
P60710	-0.366667	-2	-0.85	-1.63333	0.483333	-1.15	0.59513	0.00403179	0.314185	0.0165958	0.56974	0.104701	ACTB	actin, beta(Actb)
P60766	NA	NA	NA	-2.91667	-0.0833333	-3	NA	NA	NA	0.0257964	NA	NA	CDC42	cell division cycle 42(Cdc42)
P60843	NA	NA	NA	-1.08333	1.03333	-0.05	NA	NA	NA	NA	NA	NA	EIF4A1	eukaryotic translation initiation factor 4A1(Eif4a1)
P60867	0.0666667	-2.26667	-1.18333	-2.33333	1.25	-1.08333	0.965738	0.00108218	0.0709994	0.19008	0.388238	0.110266	RPS20	ribosomal protein S20(Rps20)
P61082	NA	NA	NA	0.1	NA	NA	NA	NA	NA	NA	NA	NA	UBE2M	ubiquitin-conjugating enzyme E2M(Ube2m)
P61089	NA	-0.933333	-0.6	NA	NA	-0.333333	NA	NA	NA	NA	NA	0.331416	UBE2N	ubiquitin-conjugating enzyme E2N(Ube2n)
P61358	0.483333	-0.716667	-0.166667	-1.2	0.65	-0.55	NA	NA	0.818832	NA	NA	NA	RPL27	ribosomal protein L27(Rpl27)
P61458	NA	1.8	NA	NA	NA	NA	NA	NA	NA	NA	NA	NA	PCBD1	pterin 4 alpha carbinolamine dehydratase/dimerization cofactor of hepatocyte nuclear factor 1 alpha (TCF1) 1(Pcbd1)
P61924	-2.2	-2.875	-1.58333	-0.675	-0.616667	-1.29167	NA	NA	NA	NA	NA	0.11131	COPZ1	coatomer protein complex, subunit zeta 1(Copz1)
P61982	-1.7	0.075	0.633333	1.775	-2.33333	-0.558333	0.0753072	0.937201	0.68285	0.0511594	0.13833	0.675599	YWHAG	tyrosine 3-monooxygenase/tryptophan 5-monooxygenase activation protein, gamma polypeptide(Ywhag)
P62082	-0.983333	-2.13333	NA	-1.15	NA	NA	NA	NA	NA	NA	NA	NA	RPS7	ribosomal protein S7(Rps7)
P62204	0.433333	-0.2	-0.625	-0.633333	1.05833	0.425	0.698247	0.845485	0.561054	0.531721	0.326876	0.654553	CALM1	calmodulin 1(Calm1)
P62242	-0.0666667	-0.141667	0.0333333	-0.075	-0.1	-0.175	0.968375	0.836367	0.973143	0.951525	0.944106	0.78296	RPS8	ribosomal protein S8(Rps8)
P62259	-1.33333	-1.2	-1.325	0.133333	-0.00833333	0.125	0.403515	0.479289	0.452994	0.90594	0.994532	0.926687	YWHAE	tyrosine 3-monooxygenase/tryptophan 5-monooxygenase activation protein, epsilon polypeptide(Ywhae)
P62264	NA	NA	NA	NA	NA	-1.2	NA	NA	NA	NA	NA	NA	RPS14	ribosomal protein S14(Rps14)
P62270	-0.683333	-1.13333	-0.533333	-0.45	-0.15	-0.6	NA	0.385877	0.621684	NA	NA	0.640368	RPS18	ribosomal protein S18(Rps18)
P62281	NA	-1.4	NA	NA	NA	NA	NA	NA	NA	NA	NA	NA	RPS11	ribosomal protein S11(Rps11)
P62320	NA	NA	-1.3	NA	NA	NA	NA	NA	NA	NA	NA	NA	SNRPD3	small nuclear ribonucleoprotein D3(Snrpd3)
P62702	-0.8	NA	-0.0333333	NA	-0.766667	NA	NA	NA	NA	NA	NA	NA	RPS4X	ribosomal protein S4, X-linked(Rps4x)
P62751	-0.0666667	-1.51667	-0.916667	-1.45	0.85	-0.6	0.928053	0.11418	0.227921	0.104381	0.210927	0.410391	RPL23A	ribosomal protein L23A(Rpl23a)
P62821	-3.33333	-2.88333	-1.23333	0.45	-2.1	-1.65	0.140622	0.20036	0.444356	0.834044	0.244842	0.369558	RAB1A	RAB1A, member RAS oncogene family(Rab1a)
P62827	-1.1	-1.725	-0.75	-0.625	-0.35	-0.975	0.521217	0.104613	0.419278	0.639694	0.789447	0.182325	RAN	RAN, member RAS oncogene family(Ran)
P62830	1.7	NA	0.333333	NA	1.36667	NA	NA	NA	NA	NA	NA	NA	RPL23	ribosomal protein L23(Rpl23)
P62852	NA	-1.35	0.2	NA	NA	-1.55	NA	NA	NA	NA	NA	NA	RPS25	ribosomal protein S25(Rps25)
P62897	-0.866667	0.458333	-0.916667	1.325	0.05	1.375	0.577441	0.65309	0.115973	0.416164	0.969501	0.161019	CYCS	cytochrome c, somatic(Cycs)
P62908	0.0666667	-1.16667	-1.66667	-1.23333	1.73333	0.5	0.93303	0.0553835	0.0841534	0.146045	0.126319	0.513355	RPS3	ribosomal protein S3(Rps3)
P62918	NA	NA	-0.65	NA	NA	NA	NA	NA	NA	NA	NA	NA	RPL8	ribosomal protein L8(Rpl8)
P62960	-1.9	-0.833333	-2.7	1.06667	0.8	1.86667	0.321859	0.542117	0.0573502	0.39879	0.460718	0.00295755	YBX1	Y box protein 1(Ybx1)
P62962	-1.5	-1.15833	-0.583333	0.341667	-0.916667	-0.575	0.120744	0.161057	0.520597	0.57431	0.267849	0.424163	PFN1	profilin 1(Pfn1)
P62983	-1.06667	-0.191667	-0.0166667	0.875	-1.05	-0.175	0.333265	0.721567	0.984453	0.314269	0.345313	0.800698	RPS27A	ribosomal protein S27A(Rps27a)
P63001	-1.03333	-2.46667	NA	-1.43333	NA	NA	0.00369925	NA	NA	NA	NA	NA	RAC1	RAS-related C3 botulinum substrate 1(Rac1)
P63017	-0.733333	0.125	-0.475	0.858333	-0.258333	0.6	0.550876	0.881754	0.677681	0.442649	0.845448	0.561026	HSPA8	heat shock protein 8(Hspa8)
P63028	0.0666667	1.44167	0.766667	1.375	-0.7	0.675	NA	0.437734	NA	NA	NA	NA	TPT1	tumor protein, translationally-controlled 1(Tpt1)
P63037	NA	NA	NA	0.5	NA	NA	NA	NA	NA	NA	NA	NA	DNAJA1	DnaJ heat shock protein family (Hsp40) member A1(Dnaja1)
P63038	1.66667	2.125	0.125	0.458333	1.54167	2	0.129306	0.142636	0.901029	0.69776	0.116137	0.11223	HSPD1	heat shock protein 1 (chaperonin)(Hspd1)
P63101	-1.7	-0.9	-1.05	0.8	-0.65	0.15	0.216801	0.498323	0.45748	0.442104	0.562598	0.895529	YWHAZ	tyrosine 3-monooxygenase/tryptophan 5-monooxygenase activation protein, zeta polypeptide(Ywhaz)
P63158	0.366667	1.2	-0.233333	0.833333	0.6	1.43333	0.79582	0.200452	0.848475	0.463754	0.688995	0.168136	HMGB1	high mobility group box 1(Hmgb1)
P63242	NA	NA	NA	1.175	0.05	1.225	NA	NA	NA	NA	NA	NA	EIF5A	eukaryotic translation initiation factor 5A(Eif5a)
P63276	-0.766667	-2.73333	NA	-1.96667	NA	NA	NA	NA	NA	0.158256	NA	NA	RPS17	ribosomal protein S17(Rps17)
P67778	NA	-1.1	-0.266667	NA	NA	-0.833333	NA	NA	NA	NA	NA	NA	PHB	prohibitin(Phb)
P68037	-0.0333333	0.983333	NA	1.01667	NA	NA	0.979915	NA	NA	NA	NA	NA	UBE2L3	ubiquitin-conjugating enzyme E2L 3(Ube2l3)
P68040	0.566667	-1	0.366667	-1.56667	0.2	-1.36667	0.675899	NA	0.729582	NA	0.89319	NA	RACK1	receptor for activated C kinase 1(Rack1)
P68254	NA	0.35	0.05	NA	NA	0.3	NA	NA	NA	NA	NA	NA	YWHAQ	tyrosine 3-monooxygenase/tryptophan 5-monooxygenase activation protein, theta polypeptide(Ywhaq)
P68368	1.6	-0.441667	0.0333333	-2.04167	1.56667	-0.475	0.0401729	0.57896	0.959401	0.0312053	0.0366707	0.515292	tuba4a	tubulin, alpha 4A(Tuba4a)
P68372	0.333333	-0.125	-0.1	-0.458333	0.433333	-0.025	0.561438	0.908203	0.901131	0.676912	0.599441	0.981303	TUBB4B	tubulin, beta 4B class IVB(Tubb4b)
P68373	-1.01667	-0.741667	-0.0666667	0.275	-0.95	-0.675	NA	0.417197	0.949593	NA	NA	0.522258	TUBA1C	tubulin, alpha 1C(Tuba1c)
P68510	-0.816667	0.4	-0.3	1.21667	-0.516667	0.7	NA	NA	NA	NA	NA	NA	YWHAH	tyrosine 3-monooxygenase/tryptophan 5-monooxygenase activation protein, eta polypeptide(Ywhah)
P70168	-2.25	-0.833333	-0.85	1.41667	-1.4	0.0166667	NA	0.397288	NA	NA	NA	NA	KPNB1	karyopherin (importin) beta 1(Kpnb1)
P70194	NA	0.283333	NA	NA	NA	NA	NA	NA	NA	NA	NA	NA	CLEC4F	C-type lectin domain family 4, member f(Clec4f)
P70296	-0.466667	-0.741667	-0.441667	-0.275	-0.025	-0.3	0.491767	0.336487	0.450168	0.736682	0.970081	0.66856	PEBP1	phosphatidylethanolamine binding protein 1(Pebp1)
P70349	-0.8	-0.958333	-0.408333	-0.158333	-0.391667	-0.55	0.576466	0.187189	0.743592	0.877548	0.790587	0.563448	HINT1	histidine triad nucleotide binding protein 1(Hint1)
P70372	2.1	0.216667	-0.2	-1.88333	2.3	0.416667	NA	NA	NA	NA	NA	NA	ELAVL1	ELAV (embryonic lethal, abnormal vision)-like 1 (Hu antigen R)(Elavl1)
P70441	-3.13333	-1.20833	-1.03333	1.925	-2.1	-0.175	0.0720829	0.102998	0.184541	0.147133	0.129835	0.78888	SLC9A3R1	solute carrier family 9 (sodium/hydrogen exchanger), member 3 regulator 1(Slc9a3r1)
P70670	-0.433333	0.9	1.21667	1.33333	-1.65	-0.316667	0.659347	0.419478	NA	0.157901	NA	NA	NACA	nascent polypeptide-associated complex alpha polypeptide(Naca)
P70694	0.466667	0.366667	0.291667	-0.1	0.175	0.075	0.764154	0.72227	0.806859	0.904298	0.864923	0.896523	Akr1c6	aldo-keto reductase family 1, member C6(Akr1c6)
P80313	NA	NA	-0.8	NA	NA	NA	NA	NA	NA	NA	NA	NA	CCT7	chaperonin containing Tcp1, subunit 7 (eta)(Cct7)
P84078	NA	-1.5	NA	NA	NA	NA	NA	NA	NA	NA	NA	NA	ARF1	ADP-ribosylation factor 1(Arf1)
P85094	-0.833333	-2.25	NA	-1.41667	NA	NA	0.598095	NA	NA	NA	NA	NA	Isoc2a	isochorismatase domain containing 2a(Isoc2a)
P97351	-0.633333	-0.9	0.116667	-0.266667	-0.75	-1.01667	NA	0.205716	0.90693	NA	NA	0.298836	Rps3a1	ribosomal protein S3A1(Rps3a1)
P97379	1.66667	1.44167	0.416667	-0.225	1.25	1.025	NA	0.402938	0.817005	NA	NA	0.525156	G3BP2	GTPase activating protein (SH3 domain) binding protein 2(G3bp2)
P97449	0.666667	NA	NA	NA	NA	NA	NA	NA	NA	NA	NA	NA	ANPEP	alanyl (membrane) aminopeptidase(Anpep)
P97450	0.1	1.55	-0.875	1.45	0.975	2.425	NA	NA	NA	NA	NA	0.11576	ATP5J	ATP synthase, H+ transporting, mitochondrial F0 complex, subunit F(Atp5j)
P97807	0.366667	-1.14167	-0.666667	-1.50833	1.03333	-0.475	0.733558	0.334784	0.322714	0.315119	0.359692	0.661374	Fh1	fumarate hydratase 1(Fh1)
P97823	-2.1	-1.55	-0.5	0.55	-1.6	-1.05	NA	NA	NA	NA	NA	NA	LYPLA1	lysophospholipase 1(Lypla1)
P97872	-0.2	NA	NA	NA	NA	NA	NA	NA	NA	NA	NA	NA	FMO5	flavin containing monooxygenase 5(Fmo5)
P99024	NA	NA	NA	-2.95	1.35	-1.6	NA	NA	NA	NA	NA	NA	TUBB5	tubulin, beta 5 class I(Tubb5)
P99026	NA	NA	-0.5	NA	NA	NA	NA	NA	NA	NA	NA	NA	PSMB4	proteasome (prosome, macropain) subunit, beta type 4(Psmb4)
P99027	0.733333	-0.466667	-0.441667	-1.2	1.175	-0.025	0.224579	0.370167	0.618846	0.0133607	0.181162	0.971124	RPLP2	ribosomal protein, large P2(Rplp2)
P99029	-0.0666667	-0.483333	-0.458333	-0.416667	0.391667	-0.025	0.816295	0.230835	0.381189	0.304347	0.455812	0.959357	PRDX5	peroxiredoxin 5(Prdx5)
Q00519	-0.233333	-0.566667	0.333333	-0.333333	-0.566667	-0.9	0.924044	0.778318	0.86516	0.839872	0.724273	0.270676	XDH	xanthine dehydrogenase(Xdh)
Q00623	0.733333	0.291667	-0.808333	-0.441667	1.54167	1.1	0.259622	0.684	0.401008	0.522164	0.13143	0.234502	APOA1	apolipoprotein A-I(Apoa1)
Q00896	2.1	-0.1	0.0666667	-2.2	2.03333	-0.166667	NA	0.892583	0.943613	NA	NA	0.866194	Serpina1c	serine (or cysteine) peptidase inhibitor, clade A, member 1C(Serpina1c)
Q00897	-0.1	0.516667	0.466667	0.616667	-0.566667	0.05	0.950291	0.529419	0.588939	0.664752	0.695396	0.951201	Serpina1d	serine (or cysteine) peptidase inhibitor, clade A, member 1D(Serpina1d)
Q00898	NA	NA	NA	NA	0.65	NA	NA	NA	NA	NA	NA	NA	Serpina1e	serine (or cysteine) peptidase inhibitor, clade A, member 1E(Serpina1e)
Q01853	-1.73333	-1.45833	-0.733333	0.275	-1	-0.725	0.344366	0.23915	0.605623	0.865997	0.587495	0.595165	VCP	valosin containing protein(Vcp)
Q02053	-0.633333	-1.66667	-0.775	-1.03333	0.141667	-0.891667	0.554115	0.196835	0.365733	0.47227	0.892013	0.438233	UBA1	ubiquitin-like modifier activating enzyme 1(Uba1)
Q02248	-0.35	-1.3	-1.125	-0.95	0.775	-0.175	NA	NA	0.175842	NA	NA	NA	CTNNB1	catenin (cadherin associated protein), beta 1(Ctnnb1)
Q02819	-0.966667	-0.366667	-0.466667	0.6	-0.5	0.1	NA	NA	NA	0.399455	0.657323	0.935681	NUCB1	nucleobindin 1(Nucb1)
Q03265	0.8	0.266667	-0.333333	-0.533333	1.13333	0.6	0.208719	0.80122	0.61759	0.599003	0.0883238	0.523091	ATP5A1	ATP synthase, H+ transporting, mitochondrial F1 complex, alpha subunit 1(Atp5a1)
Q05421	0.85	NA	NA	NA	NA	NA	NA	NA	NA	NA	NA	NA	CYP2E1	cytochrome P450, family 2, subfamily e, polypeptide 1(Cyp2e1)
Q05816	0.866667	1.4	0.45	0.533333	0.416667	0.95	NA	NA	NA	0.655695	0.732828	0.442533	FABP5	fatty acid binding protein 5, epidermal(Fabp5)
Q05920	0.566667	0.683333	-0.866667	0.116667	1.43333	1.55	0.224144	0.289748	0.24688	0.837399	0.0715133	0.0586325	Pcx	pyruvate carboxylase(Pcx)
Q06185	-1.53333	-1.125	0.125	0.408333	-1.65833	-1.25	0.425391	0.375027	0.933471	0.722927	0.280281	0.211638	Atp5k	ATP synthase, H+ transporting, mitochondrial F1F0 complex, subunit E(Atp5k)
Q07417	-1.2	-2.15	-0.375	-0.95	-0.825	-1.775	NA	NA	0.640525	NA	NA	NA	ACADS	acyl-Coenzyme A dehydrogenase, short chain(Acads)
Q3TCD4	-1.5	-3.05	-1.16667	-1.55	-0.333333	-1.88333	NA	NA	NA	NA	NA	NA	ECI2	enoyl-Coenzyme A delta isomerase 2(Eci2)
Q3TJI8	1.23333	1.71667	NA	0.483333	NA	NA	0.0109317	NA	NA	NA	NA	NA	HSD11B1	hydroxysteroid 11-beta dehydrogenase 1(Hsd11b1)
Q3TML0	-0.466667	-1.04167	-0.791667	-0.575	0.325	-0.25	0.438273	0.176306	0.104954	0.391753	0.348715	0.6254	PDIA6	protein disulfide isomerase associated 6(Pdia6)
Q3U0V1	2.9	2.06667	0.416667	-0.833333	2.48333	1.65	0.169874	0.252614	0.834442	0.541294	0.187186	0.309446	KHSRP	KH-type splicing regulatory protein(Khsrp)
Q3U4W8	0.166667	-1.73333	-1.26667	-1.9	1.43333	-0.466667	0.911177	0.200584	0.260469	0.23203	0.276065	0.642612	USP5	ubiquitin specific peptidase 5 (isopeptidase T)(Usp5)
Q3UPL0	NA	-0.166667	-0.3	NA	NA	0.133333	NA	NA	NA	NA	NA	NA	SEC31A	Sec31 homolog A (S. cerevisiae)(Sec31a)
Q3UQ44	-0.566667	0.475	1.16667	1.04167	-1.73333	-0.691667	0.508657	0.648682	0.159739	0.34992	0.0781791	0.501803	IQGAP2	IQ motif containing GTPase activating protein 2(Iqgap2)
Q3UV17	1	-0.4	0.875	-1.4	0.125	-1.275	NA	0.659436	0.345997	NA	NA	0.0487121	KRT76	keratin 76(Krt76)
Q3UXD9	NA	NA	-0.8	NA	NA	NA	NA	NA	0.599181	NA	NA	NA	PECR	peroxisomal trans-2-enoyl-CoA reductase(Pecr)
Q3V117	NA	-0.483333	1.2	NA	NA	-1.68333	NA	NA	0.229009	NA	NA	NA	ACLY	ATP citrate lyase(Acly)
Q543K9	-1	-1.65	-1.475	-0.65	0.475	-0.175	NA	NA	NA	NA	0.703832	NA	PNP	purine-nucleoside phosphorylase(Pnp)
Q5EBG8	-0.533333	-0.2	0.916667	0.333333	-1.45	-1.11667	NA	0.602607	NA	NA	NA	NA	AU022252	expressed sequence AU022252(AU022252)
Q5FW60	NA	1.3	0.95	NA	NA	0.35	NA	NA	NA	NA	NA	NA	Mup20	major urinary protein 20(Mup20)
Q5SVG5	-0.35	NA	-0.3	NA	-0.05	NA	NA	NA	NA	NA	NA	NA	AP1B1	adaptor protein complex AP-1, beta 1 subunit(Ap1b1)
Q5SWU9	1.35	NA	NA	NA	NA	NA	NA	NA	NA	NA	NA	NA	ACACA	acetyl-Coenzyme A carboxylase alpha(Acaca)
Q5XJF6	0.866667	NA	NA	NA	NA	NA	NA	NA	NA	NA	NA	NA	RPL10A	ribosomal protein L10A(Rpl10a)
Q60605	-0.666667	-0.958333	-1.65833	-0.291667	0.991667	0.7	0.470831	0.266453	0.204043	0.78055	0.479538	0.557785	MYL6	myosin, light polypeptide 6, alkali, smooth muscle and non-muscle(Myl6)
Q60864	0.333333	0.0583333	-1.09167	-0.275	1.425	1.15	0.724101	0.952673	0.496271	0.74594	0.358396	0.405958	STIP1	stress-induced phosphoprotein 1(Stip1)
Q60865	0.216667	1.08333	0.916667	0.866667	-0.7	0.166667	NA	NA	NA	0.467101	0.594105	0.906321	CAPRIN1	cell cycle associated protein 1(Caprin1)
Q60932	0.1	-2.2	NA	-2.3	NA	NA	0.945442	0.0955514	NA	0.124705	NA	NA	VDAC1	voltage-dependent anion channel 1(Vdac1)
Q61147	0.8	NA	-0.5	NA	1.3	NA	NA	NA	NA	NA	NA	NA	CP	ceruloplasmin(Cp)
Q61166	NA	NA	NA	1.2	NA	NA	NA	NA	NA	NA	NA	NA	MAPRE1	microtubule-associated protein, RP/EB family, member 1(Mapre1)
Q61171	-0.1	-0.9	0.0333333	-0.8	-0.133333	-0.933333	0.891841	0.498636	0.967404	0.542813	0.866985	0.491219	PRDX2	peroxiredoxin 2(Prdx2)
Q61176	-1.03333	-0.633333	-0.283333	0.4	-0.75	-0.35	0.347581	0.357297	0.666931	0.68788	0.459353	0.613709	ARG1	arginase, liver(Arg1)
Q61233	NA	NA	NA	1.8	-3.03333	-1.23333	NA	NA	NA	NA	NA	0.426405	LCP1	lymphocyte cytosolic protein 1(Lcp1)
Q61316	-1.06667	0.208333	-1.94167	1.275	0.875	2.15	0.577783	0.882163	0.341523	0.363116	0.648228	0.183529	HSPA4	heat shock protein 4(Hspa4)
Q61425	-1.96667	-1.3	-0.908333	0.666667	-1.05833	-0.391667	0.133444	0.107596	0.324029	0.559935	0.37553	0.658187	HADH	hydroxyacyl-Coenzyme A dehydrogenase(Hadh)
Q61646	NA	NA	NA	NA	3.1	NA	NA	NA	NA	NA	NA	NA	HP	haptoglobin(Hp)
Q61768	1.1	1.475	0.4	0.375	0.7	1.075	NA	0.172013	NA	NA	NA	NA	KIF5B	kinesin family member 5B(Kif5b)
Q61838	-0.933333	-1.3	-0.175	-0.366667	-0.758333	-1.125	0.381961	0.145517	0.712727	0.748372	0.435756	0.17229	PZP	pregnancy zone protein(Pzp)
Q61941	0.366667	-0.691667	-0.741667	-1.05833	1.10833	0.05	0.79183	0.514322	0.314503	0.434228	0.32226	0.949697	NNT	nicotinamide nucleotide transhydrogenase(Nnt)
Q62261	-0.716667	-1.06667	-1.66667	-0.35	0.95	0.6	NA	NA	NA	NA	NA	NA	SPTBN1	spectrin beta, non-erythrocytic 1(Sptbn1)
Q62425	NA	-0.383333	NA	NA	NA	NA	NA	NA	NA	NA	NA	NA	NDUFA4	NADH dehydrogenase (ubiquinone) 1 alpha subcomplex, 4(Ndufa4)
Q62446	NA	1.61667	NA	NA	NA	NA	NA	NA	NA	NA	NA	NA	FKBP3	FK506 binding protein 3(Fkbp3)
Q63836	-0.4	0.241667	0.541667	0.641667	-0.941667	-0.3	0.866312	0.884779	0.724282	0.761608	0.640922	0.834259	Selenbp2	selenium binding protein 2(Selenbp2)
Q63880	NA	NA	0.0166667	NA	NA	NA	NA	NA	NA	NA	NA	NA	Ces3a	carboxylesterase 3A(Ces3a)
Q63886	0.0333333	-0.8	0.3	-0.833333	-0.266667	-1.1	0.967123	NA	0.764698	NA	0.786499	NA	UGT1A1	UDP glucuronosyltransferase 1 family, polypeptide A1(Ugt1a1)
Q64010	NA	NA	NA	0.2	NA	NA	NA	NA	NA	NA	NA	NA	CRK	v-crk avian sarcoma virus CT10 oncogene homolog(Crk)
Q64105	-0.966667	-0.641667	-0.666667	0.325	-0.3	0.025	0.559964	0.63035	0.757101	0.722006	0.868123	0.986438	SPR	sepiapterin reductase(Spr)
Q64374	-2.13333	-0.716667	-0.516667	1.41667	-1.61667	-0.2	0.43255	0.666967	0.77588	0.509031	0.478895	0.890942	RGN	regucalcin(Rgn)
Q64433	0.166667	1.36667	0.491667	1.2	-0.325	0.875	0.783299	0.194725	0.685463	0.276027	0.797381	0.496784	hspe1	heat shock protein 1 (chaperonin 10)(Hspe1)
Q64442	-1.56667	-0.0583333	0.0166667	1.50833	-1.58333	-0.075	0.221444	0.937075	0.975344	0.228702	0.170556	0.916138	SORD	sorbitol dehydrogenase(Sord)
Q64471	-1.75	NA	NA	NA	NA	NA	NA	NA	NA	NA	NA	NA	GstT1	glutathione S-transferase, theta 1(Gstt1)
Q64727	-0.533333	-0.483333	-1.18333	0.05	0.65	0.7	0.677404	0.76354	0.377633	0.969055	0.467756	0.580063	VCL	vinculin(Vcl)
Q68FD5	-0.733333	-0.266667	-0.541667	0.466667	-0.191667	0.275	0.557842	0.837106	0.677893	0.318172	0.813543	0.756633	CLTC	clathrin, heavy polypeptide (Hc)(Cltc)
Q6GT24	-0.0333333	0.741667	-0.333333	0.775	0.3	1.075	0.948049	0.348744	0.523505	0.356251	0.609361	0.167517	PRDX6	peroxiredoxin 6(Prdx6)
Q6IRU2	-1.35	-1.6	-0.966667	-0.25	-0.383333	-0.633333	NA	NA	NA	NA	NA	0.719647	TPM4	tropomyosin 4(Tpm4)
Q6IRU5	NA	-0.883333	-0.5	NA	NA	-0.383333	NA	NA	NA	NA	NA	NA	CLTB	clathrin, light polypeptide (Lcb)(Cltb)
Q6P069	NA	NA	NA	-1.20833	NA	NA	NA	NA	NA	0.146975	NA	NA	SRI	sorcin(Sri)
Q6P1E8	NA	NA	NA	-1.2	0.5	-0.7	NA	NA	NA	NA	NA	NA	EFCAB6	EF-hand calcium binding domain 6(Efcab6)
Q6P5E4	0.8	0.533333	0.0666667	-0.266667	0.733333	0.466667	0.247064	0.331169	0.882391	0.637528	0.202719	0.301423	UGGT1	UDP-glucose glycoprotein glucosyltransferase 1(Uggt1)
Q6PB66	NA	NA	0.15	NA	NA	NA	NA	NA	NA	NA	NA	NA	LRPPRC	leucine-rich PPR-motif containing(Lrpprc)
Q6PDM2	NA	NA	NA	0.9	NA	NA	NA	NA	NA	NA	NA	NA	SRSF1	serine/arginine-rich splicing factor 1(Srsf1)
Q6YJU1	NA	1.65	-1.55	NA	NA	3.2	NA	NA	NA	NA	NA	NA	FETUB	fetuin beta(Fetub)
Q6ZQ38	NA	NA	-0.25	NA	NA	NA	NA	NA	NA	NA	NA	NA	CAND1	cullin associated and neddylation disassociated 1(Cand1)
Q6ZWV7	NA	NA	1.65	NA	NA	NA	NA	NA	NA	NA	NA	NA	RPL35	ribosomal protein L35(Rpl35)
Q6ZWY3	-0.85	0.2	-0.166667	1.05	-0.683333	0.366667	NA	NA	NA	NA	NA	NA	RPS27L	ribosomal protein S27-like(Rps27l)
Q6ZWZ6	-0.966667	-0.075	-0.15	0.891667	-0.816667	0.075	NA	NA	NA	0.368922	0.518386	0.927784	RPS12	ribosomal protein S12(Rps12)
Q78JT3	-0.233333	0.741667	-0.183333	0.975	-0.05	0.925	0.788899	0.0271945	0.74594	0.234755	0.956201	0.110744	HAAO	3-hydroxyanthranilate 3,4-dioxygenase(Haao)
Q78PY7	-0.166667	-0.158333	-0.683333	0.00833333	0.516667	0.525	0.80569	0.710799	0.191568	0.989946	0.470451	0.313822	SND1	staphylococcal nuclease and tudor domain containing 1(Snd1)
Q78ZM0	-0.233333	-0.366667	NA	-0.133333	NA	NA	NA	NA	NA	0.91879	NA	NA	SNX3	sorting nexin 3(Snx3)
Q7JCZ1	-2.35	-1.3	NA	1.05	NA	NA	NA	NA	NA	NA	NA	NA	COX2	cytochrome c oxidase subunit II(COX2)
Q7TMM9	0.366667	-0.475	0.466667	-0.841667	-0.1	-0.941667	0.616643	0.621318	0.617312	0.293685	0.867361	0.316284	TUBB2A	tubulin, beta 2A class IIA(Tubb2a)
Q7TNG8	NA	2.6	0.35	NA	NA	2.25	NA	NA	NA	NA	NA	NA	LDHD	lactate dehydrogenase D(Ldhd)
Q7TPV4	-3.88333	-3.75	0.6	0.133333	-4.48333	-4.35	NA	NA	NA	0.962321	0.14966	0.0164059	MYBBP1A	MYB binding protein (P160) 1a(Mybbp1a)
Q7TT50	0.4	1.9	NA	1.5	NA	NA	NA	NA	NA	NA	NA	NA	CDC42BPB	CDC42 binding protein kinase beta(Cdc42bpb)
Q80X81	-1.23333	-0.525	-0.45	0.708333	-0.783333	-0.075	0.0574086	0.13558	0.163163	0.141637	0.102116	0.775381	Acat3	acetyl-Coenzyme A acetyltransferase 3(Acat3)
Q80X90	-0.966667	-0.683333	-1.30833	0.283333	0.341667	0.625	0.415641	0.548471	0.0856918	0.840307	0.749853	0.549734	FLNB	filamin, beta(Flnb)
Q80XN0	-1.35	NA	NA	NA	NA	NA	NA	NA	NA	NA	NA	NA	BDH1	3-hydroxybutyrate dehydrogenase, type 1(Bdh1)
Q80ZP8	0.0666667	-0.166667	-0.633333	-0.233333	0.7	0.466667	0.928625	0.807743	0.442088	0.544489	0.245905	0.342132	MANF	mesencephalic astrocyte-derived neurotrophic factor(Manf)
Q8BFZ3	-0.966667	-3.3	NA	-2.33333	NA	NA	0.445006	NA	NA	NA	NA	NA	ACTBL2	actin, beta-like 2(Actbl2)
Q8BGD9	NA	NA	NA	0.183333	NA	NA	NA	NA	NA	NA	NA	NA	EIF4B	eukaryotic translation initiation factor 4B(Eif4b)
Q8BGJ5	NA	0.15	NA	NA	NA	NA	NA	NA	NA	NA	NA	NA	PTBP1	polypyrimidine tract binding protein 1(Ptbp1)
Q8BGQ7	-0.166667	0.0666667	-1.13333	0.233333	0.966667	1.2	0.868517	0.971886	0.313471	0.90277	0.399133	0.541064	AARS	alanyl-tRNA synthetase(Aars)
Q8BH00	0.9	0.0833333	0.808333	-0.816667	0.0916667	-0.725	0.595531	0.965851	0.621138	0.610524	0.936337	0.633075	ALDH8A1	aldehyde dehydrogenase 8 family, member A1(Aldh8a1)
Q8BH95	-1.46667	-1.25	-1.9	0.216667	0.433333	0.65	0.444884	0.263626	0.126449	0.879215	0.767444	0.425827	ECHS1	enoyl Coenzyme A hydratase, short chain, 1, mitochondrial(Echs1)
Q8BI84	NA	-0.45	NA	NA	NA	NA	NA	NA	NA	NA	NA	NA	MIA3	melanoma inhibitory activity 3(Mia3)
Q8BJ64	1.61667	2.775	0.983333	1.15833	0.633333	1.79167	NA	NA	NA	0.11268	0.487949	0.00842762	CHDH	choline dehydrogenase(Chdh)
Q8BK30	NA	NA	NA	1.11667	0.55	1.66667	NA	NA	NA	NA	NA	0.22113	NDUFV3	NADH dehydrogenase (ubiquinone) flavoprotein 3(Ndufv3)
Q8BL66	0.0333333	0.8	-0.416667	0.766667	0.45	1.21667	NA	0.667265	NA	NA	NA	NA	EEA1	early endosome antigen 1(Eea1)
Q8BMF4	2.4	1.15	1.43333	-1.25	0.966667	-0.283333	NA	0.494823	0.435987	NA	NA	0.761515	DLAT	dihydrolipoamide S-acetyltransferase (E2 component of pyruvate dehydrogenase complex)(Dlat)
Q8BML9	NA	NA	NA	-1	NA	NA	NA	NA	NA	NA	NA	NA	QARS	glutaminyl-tRNA synthetase(Qars)
Q8BMS1	0.433333	0.208333	0.258333	-0.225	0.175	-0.05	0.661812	0.731935	0.584243	0.806813	0.833726	0.925259	HADHA	hydroxyacyl-Coenzyme A dehydrogenase/3-ketoacyl-Coenzyme A thiolase/enoyl-Coenzyme A hydratase (trifunctional protein), alpha subunit(Hadha)
Q8BP67	0.766667	-0.666667	0.258333	-1.43333	0.508333	-0.925	0.334449	0.783479	0.750685	0.567019	0.590601	0.663513	RPL24	ribosomal protein L24(Rpl24)
Q8BUV3	-1.13333	0.891667	-0.308333	2.025	-0.825	1.2	NA	0.566253	0.77577	NA	NA	0.438754	GPHN	gephyrin(Gphn)
Q8BVI4	-2.53333	-1.89167	-0.541667	0.641667	-1.99167	-1.35	0.304581	0.234723	0.681294	0.756096	0.329941	0.315212	QDPR	quinoid dihydropteridine reductase(Qdpr)
Q8BWF0	-0.116667	-0.833333	0.2	-0.716667	-0.316667	-1.03333	NA	0.660115	0.817056	NA	NA	0.610235	ALDH5A1	aldhehyde dehydrogenase family 5, subfamily A1(Aldh5a1)
Q8BWT1	-0.166667	0.683333	0.433333	0.85	-0.6	0.25	0.820705	0.312654	0.480042	0.343076	0.477507	0.726253	ACAA2	acetyl-Coenzyme A acyltransferase 2 (mitochondrial 3-oxoacyl-Coenzyme A thiolase)(Acaa2)
Q8C196	-0.666667	-0.825	-1.025	-0.158333	0.358333	0.2	0.369016	0.184749	0.210507	0.803277	0.659138	0.764307	CPS1	carbamoyl-phosphate synthetase 1(Cps1)
Q8C2Q8	-1.5	-1.1	NA	0.4	NA	NA	NA	0.433905	NA	NA	NA	NA	ATP5C1	ATP synthase, H+ transporting, mitochondrial F1 complex, gamma polypeptide 1(Atp5c1)
Q8C6B0	0.0666667	-0.933333	-0.766667	-1	0.833333	-0.166667	0.942548	0.043278	0.268063	0.315913	0.405121	0.798566	Mettl7a1	methyltransferase like 7A1(Mettl7a1)
Q8CAQ8	-0.4	NA	NA	NA	NA	NA	NA	NA	NA	NA	NA	NA	IMMT	inner membrane protein, mitochondrial(Immt)
Q8CC88	0.0333333	1.2	NA	1.16667	NA	NA	0.975621	0.0279994	NA	0.33426	NA	NA	VWA8	von Willebrand factor A domain containing 8(Vwa8)
Q8CDN6	1.88333	1.5	0.966667	-0.383333	0.916667	0.533333	NA	0.305918	0.711029	NA	NA	0.828096	TXNL1	thioredoxin-like 1(Txnl1)
Q8CFX1	NA	NA	NA	-1.18333	0.233333	-0.95	NA	NA	NA	NA	NA	NA	H6PD	hexose-6-phosphate dehydrogenase (glucose 1-dehydrogenase)(H6pd)
Q8CG76	0.2	NA	NA	NA	NA	NA	0.872569	NA	NA	NA	NA	NA	Akr7a5	aldo-keto reductase family 7, member A5 (aflatoxin aldehyde reductase)(Akr7a5)
Q8CGC7	0.566667	0.1	-0.1	-0.466667	0.666667	0.2	0.436788	0.940919	0.835886	0.725692	0.138318	0.852613	EPRS	glutamyl-prolyl-tRNA synthetase(Eprs)
Q8CGK3	0.266667	-0.433333	NA	-0.7	NA	NA	NA	0.281031	NA	NA	NA	NA	LONP1	lon peptidase 1, mitochondrial(Lonp1)
Q8CGP1	NA	NA	NA	0.733333	NA	NA	NA	NA	NA	NA	NA	NA	Hist1h2bk	histone cluster 1, H2bk(Hist1h2bk)
Q8CHR6	-0.7	-1.26667	-1.13333	-0.566667	0.433333	-0.133333	0.405899	NA	0.281972	NA	0.682004	NA	DPYD	dihydropyrimidine dehydrogenase(Dpyd)
Q8CHT0	-1.03333	-1.025	0.025	0.00833333	-1.05833	-1.05	0.591155	0.360817	0.980769	0.995709	0.498803	0.249365	ALDH4A1	aldehyde dehydrogenase 4 family, member A1(Aldh4a1)
Q8CIE6	0.1	0.933333	0.133333	0.833333	-0.0333333	0.8	0.792664	0.0721438	0.441823	0.155728	0.922814	0.0868984	COPA	coatomer protein complex subunit alpha(Copa)
Q8CIM7	0.566667	-2.03333	NA	-2.6	NA	NA	NA	NA	NA	0.153689	NA	NA	Cyp2d26	cytochrome P450, family 2, subfamily d, polypeptide 26(Cyp2d26)
Q8JZQ9	NA	NA	0.55	NA	NA	NA	NA	NA	NA	NA	NA	NA	EIF3B	eukaryotic translation initiation factor 3, subunit B(Eif3b)
Q8JZR0	1.03333	-0.208333	0.433333	-1.24167	0.6	-0.641667	0.548989	0.76257	0.687439	0.375802	0.734675	0.439752	ACSL5	acyl-CoA synthetase long-chain family member 5(Acsl5)
Q8K010	0.65	NA	NA	NA	NA	NA	NA	NA	NA	NA	NA	NA	OPLAH	5-oxoprolinase (ATP-hydrolysing)(Oplah)
Q8K169	NA	NA	-1.66667	NA	NA	NA	NA	NA	NA	NA	NA	NA	ugt2b5	UDP glucuronosyltransferase 2 family, polypeptide B5(Ugt2b5)
Q8K1Z0	1.05	3.1	NA	2.05	NA	NA	NA	NA	NA	NA	NA	NA	COQ9	coenzyme Q9(Coq9)
Q8K2B3	-0.783333	-0.308333	-0.233333	0.475	-0.55	-0.075	NA	0.815519	0.758562	NA	NA	0.945414	SDHA	succinate dehydrogenase complex, subunit A, flavoprotein (Fp)(Sdha)
Q8K2Q9	NA	NA	NA	-2.95	NA	NA	NA	NA	NA	NA	NA	NA	SHTN1	shootin 1(Shtn1)
Q8QZR5	-0.866667	-1.76667	0.233333	-0.9	-1.1	-2	0.485475	0.350668	0.866583	0.600919	0.372715	0.292955	GPT	glutamic pyruvic transaminase, soluble(Gpt)
Q8QZS1	-2.45	NA	NA	NA	NA	NA	NA	NA	NA	NA	NA	NA	HIBCH	3-hydroxyisobutyryl-Coenzyme A hydrolase(Hibch)
Q8QZT1	-1.86667	0.0166667	-1.13333	1.88333	-0.733333	1.15	0.236392	0.988467	0.470577	0.120456	0.619384	0.357599	ACAT1	acetyl-Coenzyme A acetyltransferase 1(Acat1)
Q8R0W0	NA	-2.4	NA	NA	NA	NA	NA	NA	NA	NA	NA	NA	EPPK1	epiplakin 1(Eppk1)
Q8R0Y6	-1.33333	-2.1	-1.225	-0.766667	-0.108333	-0.875	0.23426	0.0218015	0.19621	0.435774	0.921269	0.306833	ALDH1L1	aldehyde dehydrogenase 1 family, member L1(Aldh1l1)
Q8R146	NA	0.5	0.2	NA	NA	0.3	NA	NA	NA	NA	NA	NA	APEH	acylpeptide hydrolase(Apeh)
Q8R164	-0.466667	NA	0.266667	NA	-0.733333	NA	NA	NA	0.829456	NA	NA	NA	BPHL	biphenyl hydrolase-like (serine hydrolase, breast epithelial mucin-associated antigen)(Bphl)
Q8R1A8	-0.233333	-0.216667	0.158333	0.0166667	-0.391667	-0.375	0.68659	0.793105	0.691453	0.985376	0.490232	0.611939	OTC	ornithine transcarbamylase(Otc)
Q8R2K3	NA	-0.15	-0.45	NA	NA	0.3	NA	NA	NA	NA	NA	NA	SSBP1	single-stranded DNA binding protein 1(Ssbp1)
Q8R317	NA	NA	NA	NA	NA	-0.05	NA	NA	NA	NA	NA	NA	UBQLN1	ubiquilin 1(Ubqln1)
Q8R3Q6	0.95	-0.15	0.15	-1.1	0.8	-0.3	NA	NA	NA	NA	NA	NA	CCDC58	coiled-coil domain containing 58(Ccdc58)
Q8R4N0	0.25	1.9	-0.466667	1.65	0.716667	2.36667	NA	NA	0.251018	NA	NA	NA	CLYBL	citrate lyase beta like(Clybl)
Q8R5L1	NA	0.0166667	NA	NA	NA	NA	NA	NA	NA	NA	NA	NA	C1QBP	complement component 1, q subcomponent binding protein(C1qbp)
Q8VBT2	0.7	3	1.15	2.3	-0.45	1.85	NA	NA	NA	NA	0.763376	NA	SDS	serine dehydratase(Sds)
Q8VBW8	0.133333	0.9	0.133333	0.766667	5.55112e-17	0.766667	0.944413	0.600742	0.9294	0.596528	1	0.36051	TTC36	tetratricopeptide repeat domain 36(Ttc36)
Q8VC12	NA	0.833333	1.18333	NA	NA	-0.35	NA	0.499256	NA	NA	NA	NA	UROC1	urocanase domain containing 1(Uroc1)
Q8VC30	-0.666667	-1.05	-0.425	-0.383333	-0.241667	-0.625	0.358904	0.0435147	0.399583	0.547932	0.722834	0.209866	TKFC	triokinase, FMN cyclase(Tkfc)
Q8VCC2	-1.85	NA	0.3	NA	-2.15	NA	NA	NA	NA	NA	NA	NA	Ces1g	carboxylesterase 1G(Ces1g)
Q8VCH0	-0.433333	1.94167	0.141667	2.375	-0.575	1.8	0.689662	0.0523002	0.914117	0.0121864	0.642447	0.103372	Acaa1b	acetyl-Coenzyme A acyltransferase 1B(Acaa1b)
Q8VCM7	-1.6	-2.3	-1.175	-0.7	-0.425	-1.125	0.143622	0.178918	0.197716	0.666152	0.657666	0.423714	FGG	fibrinogen gamma chain(Fgg)
Q8VCN5	0.533333	-1.4	0.666667	-1.93333	-0.133333	-2.06667	0.603571	0.176799	0.591656	0.128324	0.925388	0.143067	CTH	cystathionase (cystathionine gamma-lyase)(Cth)
Q8VCQ8	NA	NA	NA	4.86667	NA	NA	NA	NA	NA	NA	NA	NA	CALD1	caldesmon 1(Cald1)
Q8VCR2	NA	NA	NA	-0.183333	NA	NA	NA	NA	NA	NA	NA	NA	HSD17B13	hydroxysteroid (17-beta) dehydrogenase 13(Hsd17b13)
Q8VCT4	-0.633333	-0.133333	0.0166667	0.5	-0.65	-0.15	0.738493	0.906035	0.987691	0.777197	0.70901	0.895167	Ces1d	carboxylesterase 1D(Ces1d)
Q8VCW8	0.433333	0.6	0	0.166667	0.433333	0.6	0.78037	0.367049	1	0.904034	0.769583	0.47092	ACSF2	acyl-CoA synthetase family member 2(Acsf2)
Q8VDD5	-1.06667	1.96667	-1.06667	3.03333	0	3.03333	0.539793	0.391355	0.161963	0.28956	1	0.139008	MYH9	myosin, heavy polypeptide 9, non-muscle(Myh9)
Q8VDJ3	2.16667	2.96667	1.29167	0.8	0.875	1.675	0.146824	0.187029	0.416865	0.710754	0.604796	0.420911	HDLBP	high density lipoprotein (HDL) binding protein(Hdlbp)
Q8VDM4	0.3	NA	0.733333	NA	-0.433333	NA	NA	NA	NA	NA	0.710079	NA	PSMD2	proteasome (prosome, macropain) 26S subunit, non-ATPase, 2(Psmd2)
Q8VDN2	-0.1	-0.675	-0.725	-0.575	0.625	0.05	NA	0.390755	0.374716	NA	NA	0.912704	ATP1A1	ATPase, Na+/K+ transporting, alpha 1 polypeptide(Atp1a1)
Q91V41	-0.85	NA	NA	NA	NA	NA	NA	NA	NA	NA	NA	NA	RAB14	RAB14, member RAS oncogene family(Rab14)
Q91V55	-0.666667	-2.21667	-1.04167	-1.55	0.375	-1.175	0.717127	0.00375723	0.0763881	0.32915	0.805532	0.0249394	RPS5	ribosomal protein S5(Rps5)
Q91V76	-2.71667	-2.05	-1.6	0.666667	-1.11667	-0.45	NA	NA	NA	0.776998	0.598358	0.797869	4931406C07Rik	RIKEN cDNA 4931406C07 gene(4931406C07Rik)
Q91VA0	0.0666667	-0.841667	-0.241667	-0.908333	0.308333	-0.6	0.973528	0.366169	0.722834	0.598242	0.847137	0.366754	ACSM1	acyl-CoA synthetase medium-chain family member 1(Acsm1)
Q91VB8	-0.133333	-0.283333	0.566667	-0.15	-0.7	-0.85	0.940223	0.872849	0.687055	0.913646	0.428373	0.448138	Hba-a1	hemoglobin alpha, adult chain 1(Hba-a1)
Q91VD9	1.1	-1.175	-0.475	-2.275	1.575	-0.7	NA	0.163002	0.574505	NA	NA	0.419613	NDUFS1	NADH dehydrogenase (ubiquinone) Fe-S protein 1(Ndufs1)
Q91VI7	-1.95	NA	NA	NA	NA	NA	NA	NA	NA	NA	NA	NA	RNH1	ribonuclease/angiogenin inhibitor 1(Rnh1)
Q91VS7	1.13333	-0.683333	-0.408333	-1.81667	1.54167	-0.275	0.487602	0.398298	0.618336	0.235624	0.309749	0.73879	MGST1	microsomal glutathione S-transferase 1(Mgst1)
Q91W19	0.0666667	0.5	NA	0.433333	NA	NA	0.957636	NA	NA	NA	NA	NA	SULT1A1	sulfotransferase family 1A, phenol-preferring, member 1(Sult1a1)
Q91W43	-0.1	NA	NA	NA	NA	NA	NA	NA	NA	NA	NA	NA	GLDC	glycine decarboxylase(Gldc)
Q91WK5	NA	NA	NA	-0.35	NA	NA	NA	NA	NA	NA	NA	NA	GCSH	glycine cleavage system protein H (aminomethyl carrier)(Gcsh)
Q91WU0	-1	-1.4	1.3	-0.4	-2.3	-2.7	0.600989	0.41932	0.163951	0.866371	0.263655	0.1594	Ces1f	carboxylesterase 1F(Ces1f)
Q91X72	-0.133333	-0.45	-0.825	-0.316667	0.691667	0.375	0.929263	0.682934	0.485343	0.836888	0.66431	0.760779	HPX	hemopexin(Hpx)
Q91X83	0.0333333	-0.75	0.2	-0.783333	-0.166667	-0.95	0.962236	0.498197	0.73135	0.503184	0.809008	0.34013	MAT1A	methionine adenosyltransferase I, alpha(Mat1a)
Q91XD4	-0.2	-0.958333	-0.108333	-0.758333	-0.0916667	-0.85	0.813796	0.353582	0.869686	0.376403	0.806002	0.228187	FTCD	formiminotransferase cyclodeaminase(Ftcd)
Q91XE0	0.1	-0.1	-0.0833333	-0.2	0.183333	-0.0166667	0.955123	0.947742	0.951557	0.906352	0.903063	0.989787	GLYAT	glycine-N-acyltransferase(Glyat)
Q91Y97	-2.13333	-1.31667	-0.541667	0.816667	-1.59167	-0.775	0.146699	0.25458	0.487175	0.486488	0.10685	0.320848	ALDOB	aldolase B, fructose-bisphosphate(Aldob)
Q91YI0	-0.666667	-1.2	-0.3	-0.533333	-0.366667	-0.9	0.159103	0.16126	0.553377	0.464339	0.414126	0.272944	ASL	argininosuccinate lyase(Asl)
Q91YQ5	-0.7	-0.25	-0.6	0.45	-0.1	0.35	NA	NA	NA	NA	NA	NA	RPN1	ribophorin I(Rpn1)
Q91ZA3	1	NA	NA	NA	NA	NA	NA	NA	NA	NA	NA	NA	PCCA	propionyl-Coenzyme A carboxylase, alpha polypeptide(Pcca)
Q91ZJ5	-0.9	-1.20833	0.716667	-0.308333	-1.61667	-1.925	0.596013	0.415802	0.684649	0.593766	0.200956	0.0974915	UGP2	UDP-glucose pyrophosphorylase 2(Ugp2)
Q91ZX7	NA	NA	NA	-0.0833333	1.5	1.41667	NA	NA	NA	NA	0.105741	NA	LRP1	low density lipoprotein receptor-related protein 1(Lrp1)
Q920E5	0.35	NA	NA	NA	NA	NA	NA	NA	NA	NA	NA	NA	FDPS	farnesyl diphosphate synthetase(Fdps)
Q921G7	0.466667	-0.5	-0.716667	-0.966667	1.18333	0.216667	0.699183	0.181081	0.320149	0.440292	0.33794	0.754832	ETFDH	electron transferring flavoprotein, dehydrogenase(Etfdh)
Q921I1	-2.2	-1.93333	-1.13333	0.266667	-1.06667	-0.8	0.268919	0.336817	0.431692	0.908332	0.582213	0.672693	trf	transferrin(Trf)
Q922D8	-0.566667	-0.00833333	-1.18333	0.558333	0.616667	1.175	0.584899	0.992546	0.171552	0.492335	0.373559	0.0916724	MTHFD1	methylenetetrahydrofolate dehydrogenase (NADP+ dependent), methenyltetrahydrofolate cyclohydrolase, formyltetrahydrofolate synthase(Mthfd1)
Q922Q1	-0.116667	0.833333	0.9	0.95	-1.01667	-0.0666667	NA	NA	0.592601	NA	NA	NA	2020-03-02	mitochondrial amidoxime reducing component 2(Marc2)
Q922Q8	-0.5	1.6	-1	2.1	0.5	2.6	0.68099	NA	0.590645	NA	0.741725	NA	LRRC59	leucine rich repeat containing 59(Lrrc59)
Q924B0	NA	-2.08333	NA	NA	NA	NA	NA	NA	NA	NA	NA	NA	IMPA1	inositol (myo)-1(or 4)-monophosphatase 1(Impa1)
Q93092	-1.16667	-0.633333	-0.3	0.533333	-0.866667	-0.333333	0.14782	0.274916	0.51331	0.327406	0.0870293	0.177345	TALDO1	transaldolase 1(Taldo1)
Q99020	-1.23333	-1.1	-1.1	0.133333	-0.133333	0	0.290648	0.465885	0.459859	0.933993	0.933212	1	HNRNPAB	heterogeneous nuclear ribonucleoprotein A/B(Hnrnpab)
Q99J08	-1.23333	-1.56667	-0.45	-0.333333	-0.783333	-1.11667	0.135765	0.0403167	0.635604	0.59405	0.431061	0.246111	SEC14L2	SEC14-like lipid binding 2(Sec14l2)
Q99J99	NA	-1.63333	NA	NA	NA	NA	NA	NA	NA	NA	NA	NA	MPST	mercaptopyruvate sulfurtransferase(Mpst)
Q99JR1	NA	NA	-0.05	NA	NA	NA	NA	NA	NA	NA	NA	NA	SFXN1	sideroflexin 1(Sfxn1)
Q99JT9	NA	2.1	NA	NA	NA	NA	NA	NA	NA	NA	NA	NA	ADI1	acireductone dioxygenase 1(Adi1)
Q99JY0	0.466667	-0.383333	1.46667	-0.85	-1	-1.85	0.326435	NA	0.107837	NA	0.282631	NA	HADHB	hydroxyacyl-Coenzyme A dehydrogenase/3-ketoacyl-Coenzyme A thiolase/enoyl-Coenzyme A hydratase (trifunctional protein), beta subunit(Hadhb)
Q99JY9	-0.666667	-0.933333	-0.258333	-0.266667	-0.408333	-0.675	0.097253	0.353596	0.746839	0.774543	0.594767	0.507372	ACTR3	ARP3 actin-related protein 3(Actr3)
Q99JZ4	NA	-2.15	-0.85	NA	NA	-1.3	NA	NA	NA	NA	NA	NA	SAR1A	secretion associated Ras related GTPase 1A(Sar1a)
Q99K47	-2.16667	-1.56667	-2.01667	0.6	-0.15	0.45	0.0129763	0.0101957	0.00263443	0.289514	0.770338	0.288186	FGA	fibrinogen alpha chain(Fga)
Q99K51	NA	2.88333	-0.333333	NA	NA	3.21667	NA	NA	0.69433	NA	NA	NA	PLS3	plastin 3 (T-isoform)(Pls3)
Q99K67	0.333333	-0.375	-0.4	-0.708333	0.733333	0.025	0.686969	0.700671	0.635097	0.459209	0.372416	0.977303	AASS	aminoadipate-semialdehyde synthase(Aass)
Q99KB8	-1.53333	-0.491667	-0.491667	1.04167	-1.04167	5.55112e-17	0.245601	0.446219	0.521002	0.340185	0.372321	1	HAGH	hydroxyacyl glutathione hydrolase(Hagh)
Q99KI0	-0.633333	-1.2	-1.325	-0.566667	0.691667	0.125	0.516592	0.239855	0.156772	0.564157	0.435587	0.882522	ACO2	aconitase 2, mitochondrial(Aco2)
Q99KR3	0.05	0.6	0.4	0.55	-0.35	0.2	NA	NA	0.651694	NA	NA	NA	LACTB2	lactamase, beta 2(Lactb2)
Q99L04	-0.25	NA	NA	NA	NA	NA	NA	NA	NA	NA	NA	NA	DHRS1	dehydrogenase/reductase (SDR family) member 1(Dhrs1)
Q99L13	-1.43333	-0.833333	-0.408333	0.6	-1.025	-0.425	0.464245	0.280416	0.400512	0.725962	0.532616	0.544926	HIBADH	3-hydroxyisobutyrate dehydrogenase(Hibadh)
Q99LB2	-1.4	-0.85	-1.4	0.55	0	0.55	0.326435	0.527255	0.221976	0.711983	1	0.652586	DHRS4	dehydrogenase/reductase (SDR family) member 4(Dhrs4)
Q99LB7	-0.966667	-2.00833	-1.98333	-1.04167	1.01667	-0.025	0.221135	0.0262866	0.114302	0.208073	0.392765	0.980031	SARDH	sarcosine dehydrogenase(Sardh)
Q99LC5	-0.733333	-0.35	-0.025	0.383333	-0.708333	-0.325	0.502224	0.478317	0.954471	0.673406	0.435634	0.438026	ETFA	electron transferring flavoprotein, alpha polypeptide(Etfa)
Q99LP6	-0.0333333	2.83333	0.483333	2.86667	-0.516667	2.35	0.94447	NA	NA	NA	NA	NA	GRPEL1	GrpE-like 1, mitochondrial(Grpel1)
Q99LX0	1.06667	0.4	0.025	-0.666667	1.04167	0.375	0.125355	0.695295	0.964782	0.503712	0.0763881	0.662349	PARK7	Parkinson disease (autosomal recessive, early onset) 7(Park7)
Q99MN9	1.08333	NA	NA	NA	NA	NA	NA	NA	NA	NA	NA	NA	PCCB	propionyl Coenzyme A carboxylase, beta polypeptide(Pccb)
Q99MR8	NA	NA	1.58333	NA	NA	NA	NA	NA	NA	NA	NA	NA	MCCC1	methylcrotonoyl-Coenzyme A carboxylase 1 (alpha)(Mccc1)
Q99N15	-2.31667	-3.06667	-0.0166667	-0.75	-2.3	-3.05	NA	NA	0.98577	NA	NA	NA	HSD17B10	hydroxysteroid (17-beta) dehydrogenase 10(Hsd17b10)
Q99P30	0.0333333	0.9	-0.0666667	0.866667	0.1	0.966667	NA	0.546623	NA	NA	NA	NA	NUDT7	nudix (nucleoside diphosphate linked moiety X)-type motif 7(Nudt7)
Q99PG0	0.35	-2.6	NA	-2.95	NA	NA	NA	NA	NA	NA	NA	NA	aadac	arylacetamide deacetylase (esterase)(Aadac)
Q99PT1	-1.1	-2.3	-1.08333	-1.2	-0.0166667	-1.21667	0.472668	0.0380506	0.201573	0.41224	0.989112	0.11191	ARHGDIA	Rho GDP dissociation inhibitor (GDI) alpha(Arhgdia)
Q9CPQ1	-1.78333	-1.25833	0.266667	0.525	-2.05	-1.525	NA	0.123128	0.722013	NA	NA	0.0361493	COX6C	cytochrome c oxidase subunit VIc(Cox6c)
Q9CPQ8	0.183333	-2.46667	NA	-2.65	NA	NA	NA	0.251844	NA	NA	NA	NA	ATP5L	ATP synthase, H+ transporting, mitochondrial F0 complex, subunit G(Atp5l)
Q9CPR4	-2.15	-3.7	NA	-1.55	NA	NA	NA	NA	NA	0.106522	NA	NA	RPL17	ribosomal protein L17(Rpl17)
Q9CPT4	NA	NA	NA	-2.05	NA	NA	NA	NA	NA	NA	NA	NA	MYDGF	myeloid derived growth factor(Mydgf)
Q9CPU0	0.866667	0.233333	-0.441667	-0.633333	1.30833	0.675	0.233596	0.707084	0.657414	0.365036	0.235001	0.4583	GLO1	glyoxalase 1(Glo1)
Q9CPX4	-0.666667	-1.23333	-0.35	-0.566667	-0.316667	-0.883333	0.417349	0.237829	NA	0.463147	NA	NA	Ftl1	ferritin light polypeptide 1(Ftl1)
Q9CPY7	-0.666667	-0.683333	0.241667	-0.0166667	-0.908333	-0.925	0.799002	0.79953	0.919051	0.995033	0.704015	0.701442	LAP3	leucine aminopeptidase 3(Lap3)
Q9CQ60	-1.18333	-1.08333	0.0166667	0.1	-1.2	-1.1	NA	NA	NA	0.900344	0.343947	0.343949	PGLS	6-phosphogluconolactonase(Pgls)
Q9CQ62	-0.9	-2.18333	-0.583333	-1.28333	-0.316667	-1.6	0.506576	0.0759083	0.397917	0.31901	0.735899	0.0609813	DECR1	2,4-dienoyl CoA reductase 1, mitochondrial(Decr1)
Q9CQ92	0.233333	-0.633333	-0.933333	-0.866667	1.16667	0.3	0.796336	0.447576	0.327582	0.242466	0.185199	0.6791	FIS1	fission, mitochondrial 1(Fis1)
Q9CQA3	-0.3	NA	-0.833333	NA	0.533333	NA	0.792272	NA	0.503984	NA	0.663246	NA	SDHB	succinate dehydrogenase complex, subunit B, iron sulfur (Ip)(Sdhb)
Q9CQD1	NA	-3.75	NA	NA	NA	NA	NA	NA	NA	NA	NA	NA	RAB5A	RAB5A, member RAS oncogene family(Rab5a)
Q9CQM5	NA	NA	-0.55	NA	NA	NA	NA	NA	NA	NA	NA	NA	TXNDC17	thioredoxin domain containing 17(Txndc17)
Q9CQM8	-1.36667	-0.433333	-1.06667	0.933333	-0.3	0.633333	NA	0.785115	0.108293	NA	NA	0.693157	RPL21	ribosomal protein L21(Rpl21)
Q9CQN1	NA	NA	-0.166667	NA	NA	NA	NA	NA	0.853412	NA	NA	NA	TRAP1	TNF receptor-associated protein 1(Trap1)
Q9CQQ7	-1.96667	0.716667	0.166667	2.68333	-2.13333	0.55	0.158671	0.673598	0.909891	0.183298	0.227872	0.758176	ATP5F1	ATP synthase, H+ transporting, mitochondrial F0 complex, subunit B1(Atp5f1)
Q9CQR4	NA	NA	0.65	NA	NA	NA	NA	NA	NA	NA	NA	NA	ACOT13	acyl-CoA thioesterase 13(Acot13)
Q9CQU0	-0.833333	-1.425	-1	-0.591667	0.166667	-0.425	0.207483	0.0909861	0.193378	0.421334	0.804638	0.584093	TXNDC12	thioredoxin domain containing 12 (endoplasmic reticulum)(Txndc12)
Q9CQV8	-0.366667	-1.29167	-0.3	-0.925	-0.0666667	-0.991667	0.69587	0.157304	0.639797	0.336306	0.933945	0.207946	YWHAB	tyrosine 3-monooxygenase/tryptophan 5-monooxygenase activation protein, beta polypeptide(Ywhab)
Q9CQX2	-0.433333	-0.6	-0.316667	-0.166667	-0.116667	-0.283333	0.561217	0.371234	0.663092	0.69433	0.846753	0.594914	CYB5B	cytochrome b5 type B(Cyb5b)
Q9CR57	-0.4	NA	-0.3	NA	-0.1	NA	NA	NA	NA	NA	NA	NA	RPL14	ribosomal protein L14(Rpl14)
Q9CWJ9	-1.45	-2	-0.833333	-0.55	-0.616667	-1.16667	NA	NA	NA	NA	NA	0.623086	ATIC	5-aminoimidazole-4-carboxamide ribonucleotide formyltransferase/IMP cyclohydrolase(Atic)
Q9CXN7	NA	1.5	1.1	NA	NA	0.4	NA	0.327211	0.468337	NA	NA	0.647183	pbld2	phenazine biosynthesis-like protein domain containing 2(Pbld2)
Q9CXW4	0.5	-0.766667	-0.191667	-1.26667	0.691667	-0.575	0.639325	0.621536	0.809104	0.399495	0.28438	0.627973	RPL11	ribosomal protein L11(Rpl11)
Q9CXZ1	NA	NA	NA	-1.7	NA	NA	NA	NA	NA	NA	NA	NA	NDUFS4	NADH dehydrogenase (ubiquinone) Fe-S protein 4(Ndufs4)
Q9CY58	NA	NA	NA	3.6	NA	NA	NA	NA	NA	NA	NA	NA	SERBP1	serpine1 mRNA binding protein 1(Serbp1)
Q9CZ13	NA	NA	NA	NA	-1	NA	NA	NA	NA	NA	NA	NA	UQCRC1	ubiquinol-cytochrome c reductase core protein 1(Uqcrc1)
Q9CZ44	NA	NA	NA	0.383333	NA	NA	NA	NA	NA	NA	NA	NA	NSFL1C	NSFL1 (p97) cofactor (p47)(Nsfl1c)
Q9CZN7	0.216667	0.25	0.3	0.0333333	-0.0833333	-0.05	NA	NA	NA	NA	0.906451	NA	SHMT2	serine hydroxymethyltransferase 2 (mitochondrial)(Shmt2)
Q9CZS1	-0.133333	-0.258333	-0.133333	-0.125	-4.44089e-16	-0.125	0.61826	0.770943	0.808215	0.888605	1	0.898145	ALDH1B1	aldehyde dehydrogenase 1 family, member B1(Aldh1b1)
Q9CZU6	NA	NA	NA	0	0.9	0.9	NA	NA	NA	NA	NA	NA	CS	citrate synthase(Cs)
Q9CZX8	0	-1.35833	-0.0333333	-1.35833	0.0333333	-1.325	1	0.170395	0.969157	0.220534	0.973248	0.15331	RPS19	ribosomal protein S19(Rps19)
Q9CZY3	NA	-2.3	NA	NA	NA	NA	NA	NA	NA	NA	NA	NA	UBE2V1	ubiquitin-conjugating enzyme E2 variant 1(Ube2v1)
Q9D051	-0.8	-0.983333	-0.308333	-0.183333	-0.491667	-0.675	0.134196	0.142296	0.156921	0.780687	0.188437	0.192512	PDHB	pyruvate dehydrogenase (lipoamide) beta(Pdhb)
Q9D0F9	-0.366667	-0.308333	0.491667	0.0583333	-0.858333	-0.8	0.85255	0.872692	0.773827	0.974123	0.588815	0.613452	PGM2	phosphoglucomutase 2(Pgm2)
Q9D0J8	NA	0.4	0.25	NA	NA	0.15	NA	0.726191	NA	NA	NA	NA	PTMS	parathymosin(Ptms)
Q9D0M3	-1.3	-1.6	NA	-0.3	NA	NA	0.373901	NA	NA	NA	NA	NA	Cyc1	cytochrome c-1(Cyc1)
Q9D0R2	-1.33333	-0.2	-2.26667	1.13333	0.933333	2.06667	NA	NA	NA	NA	0.494992	NA	TARS	threonyl-tRNA synthetase(Tars)
Q9D0S9	NA	NA	-0.45	NA	NA	NA	NA	NA	NA	NA	NA	NA	HINT2	histidine triad nucleotide binding protein 2(Hint2)
Q9D172	-0.216667	0.133333	-0.466667	0.35	0.25	0.6	NA	0.900812	0.272179	NA	NA	0.511607	D10Jhu81e	DNA segment, Chr 10, Johns Hopkins University 81 expressed(D10Jhu81e)
Q9D1A2	NA	NA	NA	NA	-0.35	NA	NA	NA	NA	NA	NA	NA	CNDP2	CNDP dipeptidase 2 (metallopeptidase M20 family)(Cndp2)
Q9D1D4	0.3	-2.5	NA	-2.8	NA	NA	NA	NA	NA	NA	NA	NA	TMED10	transmembrane p24 trafficking protein 10(Tmed10)
Q9D1G1	-1.05	-2.2	NA	-1.15	NA	NA	NA	NA	NA	NA	NA	NA	RAB1B	RAB1B, member RAS oncogene family(Rab1b)
Q9D1R9	NA	-2.73333	NA	NA	NA	NA	NA	0.0267891	NA	NA	NA	NA	RPL34	ribosomal protein L34(Rpl34)
Q9D2G2	-1.2	-1.125	-0.25	0.075	-0.95	-0.875	NA	0.459228	0.641853	NA	NA	0.48244	DLST	dihydrolipoamide S-succinyltransferase (E2 component of 2-oxo-glutarate complex)(Dlst)
Q9D3D9	0.133333	0.716667	-0.983333	0.583333	1.11667	1.7	0.889544	0.647672	0.33765	0.696197	0.231175	0.231152	ATP5D	ATP synthase, H+ transporting, mitochondrial F1 complex, delta subunit(Atp5d)
Q9D6J6	1.15	1.25	NA	0.1	NA	NA	NA	NA	NA	NA	NA	NA	NDUFV2	NADH dehydrogenase (ubiquinone) flavoprotein 2(Ndufv2)
Q9D6R2	NA	NA	NA	-0.7	NA	NA	NA	NA	NA	0.473836	NA	NA	IDH3A	isocitrate dehydrogenase 3 (NAD+) alpha(Idh3a)
Q9D6Y7	-1.41667	-2.03333	-1.43333	-0.616667	0.0166667	-0.6	NA	0.0294345	0.219061	NA	NA	0.561899	MSRA	methionine sulfoxide reductase A(Msra)
Q9D819	-1.43333	-0.425	-1.26667	1.00833	-0.166667	0.841667	0.40403	0.848593	0.494635	0.624968	0.907777	0.69461	PPA1	pyrophosphatase (inorganic) 1(Ppa1)
Q9D8C4	NA	1.75	NA	NA	NA	NA	NA	NA	NA	NA	NA	NA	IFI35	interferon-induced protein 35(Ifi35)
Q9D8E6	1.23333	-0.2	0.5	-1.43333	0.733333	-0.7	NA	NA	NA	NA	0.476411	NA	RPL4	ribosomal protein L4(Rpl4)
Q9D8N0	0.65	-2.25	NA	-2.9	NA	NA	NA	NA	NA	NA	NA	NA	EEF1G	eukaryotic translation elongation factor 1 gamma(Eef1g)
Q9D8S4	NA	-0.95	NA	NA	NA	NA	NA	NA	NA	NA	NA	NA	REXO2	RNA exonuclease 2(Rexo2)
Q9D8S9	NA	NA	NA	1	NA	NA	NA	NA	NA	NA	NA	NA	BOLA1	bolA-like 1 (E. coli)(Bola1)
Q9D8U8	NA	0.183333	NA	NA	NA	NA	NA	NA	NA	NA	NA	NA	SNX5	sorting nexin 5(Snx5)
Q9D8Y0	0	-1.475	-0.175	-1.475	0.175	-1.3	NA	NA	NA	NA	NA	0.127166	EFHD2	EF hand domain containing 2(Efhd2)
Q9DB15	-0.4	-0.583333	-1.03333	-0.183333	0.633333	0.45	0.751372	0.587619	0.35426	0.83806	0.493481	0.568219	MRPL12	mitochondrial ribosomal protein L12(Mrpl12)
Q9DB20	0.766667	-0.75	0.85	-1.51667	-0.0833333	-1.6	0.707129	0.37252	0.445309	0.350845	0.961089	0.0646387	ATP5O	ATP synthase, H+ transporting, mitochondrial F1 complex, O subunit(Atp5o)
Q9DB77	-0.666667	-0.958333	-0.408333	-0.291667	-0.258333	-0.55	0.252401	0.0373747	0.42929	0.483458	0.632882	0.195946	Uqcrc2	ubiquinol cytochrome c reductase core protein 2(Uqcrc2)
Q9DBE0	NA	NA	1.51667	NA	NA	NA	NA	NA	NA	NA	NA	NA	CSAD	cysteine sulfinic acid decarboxylase(Csad)
Q9DBF1	0.9	NA	-0.025	NA	0.925	NA	NA	NA	0.96673	NA	NA	NA	ALDH7A1	aldehyde dehydrogenase family 7, member A1(Aldh7a1)
Q9DBJ1	-2.26667	-1.5	-1.65833	0.766667	-0.608333	0.158333	0.0725745	0.297203	0.149025	0.640401	0.636556	0.914137	PGAM1	phosphoglycerate mutase 1(Pgam1)
Q9DBM2	-0.5	0.633333	0.266667	1.13333	-0.766667	0.366667	0.815401	0.549026	0.864877	0.56189	0.734422	0.768742	ehhadh	enoyl-Coenzyme A, hydratase/3-hydroxyacyl Coenzyme A dehydrogenase(Ehhadh)
Q9DBP5	-0.233333	-1.03333	NA	-0.8	NA	NA	0.609465	0.206654	NA	0.342711	NA	NA	CMPK1	cytidine monophosphate (UMP-CMP) kinase 1(Cmpk1)
Q9DBT9	-2.03333	-2.575	-1.7	-0.541667	-0.333333	-0.875	0.165935	0.00566711	0.136417	0.605996	0.801479	0.31158	DMGDH	dimethylglycine dehydrogenase precursor(Dmgdh)
Q9DC50	NA	NA	NA	NA	-0.366667	NA	NA	NA	NA	NA	NA	NA	CROT	carnitine O-octanoyltransferase(Crot)
Q9DCD0	NA	NA	NA	-0.366667	NA	NA	NA	NA	NA	NA	NA	NA	PGD	phosphogluconate dehydrogenase(Pgd)
Q9DCG6	NA	NA	-0.5	NA	NA	NA	NA	NA	NA	NA	NA	NA	Pbld1	phenazine biosynthesis-like protein domain containing 1(Pbld1)
Q9DCJ5	NA	1.4	NA	NA	NA	NA	NA	NA	NA	NA	NA	NA	NDUFA8	NADH dehydrogenase (ubiquinone) 1 alpha subcomplex, 8(Ndufa8)
Q9DCM2	-0.5	NA	NA	NA	NA	NA	0.78679	NA	NA	NA	NA	NA	GSTK1	glutathione S-transferase kappa 1(Gstk1)
Q9DCN2	-1.83333	-2.53333	-0.808333	-0.7	-1.025	-1.725	0.302269	0.0431107	0.114291	0.700002	0.461461	0.058314	cyb5r3	cytochrome b5 reductase 3(Cyb5r3)
Q9DCU9	-0.616667	NA	NA	NA	NA	NA	NA	NA	NA	NA	NA	NA	HOGA1	4-hydroxy-2-oxoglutarate aldolase 1(Hoga1)
Q9DCW4	-1.7	1.175	-0.425	2.875	-1.275	1.6	0.356644	0.158319	0.800711	0.0637597	0.526665	0.244247	ETFB	electron transferring flavoprotein, beta polypeptide(Etfb)
Q9DD20	-1.08333	-0.708333	NA	0.375	NA	NA	NA	0.584927	NA	NA	NA	NA	METTL7B	methyltransferase like 7B(Mettl7b)
Q9EPQ7	NA	NA	NA	NA	0.416667	NA	NA	NA	NA	NA	NA	NA	STARD5	StAR-related lipid transfer (START) domain containing 5(Stard5)
Q9EQ20	2.06667	1.16667	1.29167	-0.9	0.775	-0.125	0.00940035	0.331297	0.0627786	0.460633	0.26742	0.905493	ALDH6A1	aldehyde dehydrogenase family 6, subfamily A1(Aldh6a1)
Q9EQF5	NA	4.58333	2.3	NA	NA	2.28333	NA	NA	0.364313	NA	NA	NA	DPYS	dihydropyrimidinase(Dpys)
Q9EQK5	-0.833333	-1.21667	-0.641667	-0.383333	-0.191667	-0.575	0.407477	0.135663	0.332937	0.671958	0.817015	0.380878	MVP	major vault protein(Mvp)
Q9EQS3	NA	NA	-1.15	NA	NA	NA	NA	NA	NA	NA	NA	NA	MYCBP	MYC binding protein(Mycbp)
Q9ET01	0.0666667	-1.3	-0.366667	-1.36667	0.433333	-0.933333	NA	0.384097	0.844271	NA	NA	0.482807	PYGL	liver glycogen phosphorylase(Pygl)
Q9JHI5	NA	NA	NA	-3.45	1.6	-1.85	NA	NA	NA	NA	NA	NA	IVD	isovaleryl coenzyme A dehydrogenase(Ivd)
Q9JHU4	1.23333	0.1	NA	-1.13333	NA	NA	0.357963	0.888575	NA	0.355502	NA	NA	DYNC1H1	dynein cytoplasmic 1 heavy chain 1(Dync1h1)
Q9JHW2	-0.733333	-1.23333	-0.616667	-0.5	-0.116667	-0.616667	0.0697158	0.0153326	0.340321	0.250815	0.856451	0.361672	NIT2	nitrilase family, member 2(Nit2)
Q9JI75	NA	-2.58333	-0.65	NA	NA	-1.93333	NA	NA	NA	NA	NA	0.406631	NQO2	NAD(P)H dehydrogenase, quinone 2(Nqo2)
Q9JIF7	1.05	NA	NA	NA	NA	NA	NA	NA	NA	NA	NA	NA	COPB1	coatomer protein complex, subunit beta 1(Copb1)
Q9JII6	-1.11667	-0.866667	-0.566667	0.25	-0.55	-0.3	NA	0.426135	0.559399	NA	NA	0.728796	AKR1A1	aldo-keto reductase family 1, member A1 (aldehyde reductase)(Akr1a1)
Q9JIL4	-0.85	2.05	-0.75	2.9	-0.1	2.8	NA	NA	NA	NA	NA	NA	PDZK1	PDZ domain containing 1(Pdzk1)
Q9JJU8	-1.2	0.2	-0.55	1.4	-0.65	0.75	NA	NA	NA	NA	NA	0.524213	SH3BGRL	SH3-binding domain glutamic acid-rich protein like(Sh3bgrl)
Q9JKR6	3.23333	4.15	1.3	0.916667	1.93333	2.85	0.125706	NA	0.220119	NA	0.259799	NA	HYOU1	hypoxia up-regulated 1(Hyou1)
Q9JLJ2	0.1	-0.333333	-0.1	-0.433333	0.2	-0.233333	0.932275	0.807743	0.943193	0.701235	0.86395	0.863507	ALDH9A1	aldehyde dehydrogenase 9, subfamily A1(Aldh9a1)
Q9JLV1	-0.8	0.391667	0.441667	1.19167	-1.24167	-0.05	0.684852	0.815322	0.808737	0.331517	0.383807	0.966944	BAG3	BCL2-associated athanogene 3(Bag3)
Q9JMD3	-2.01667	-2.01667	-1	-4.44089e-16	-1.01667	-1.01667	NA	NA	NA	1	0.499995	0.533748	STARD10	START domain containing 10(Stard10)
Q9QUH0	NA	NA	NA	NA	NA	1.05	NA	NA	NA	NA	NA	NA	GLRX	glutaredoxin(Glrx)
Q9QUI0	NA	NA	NA	-0.45	NA	NA	NA	NA	NA	NA	NA	NA	RHOA	ras homolog family member A(Rhoa)
Q9QUM9	NA	-1.65	NA	NA	NA	NA	NA	NA	NA	NA	NA	NA	PSMA6	proteasome (prosome, macropain) subunit, alpha type 6(Psma6)
Q9QXD1	0.566667	0.141667	0.316667	-0.425	0.25	-0.175	NA	0.901419	NA	NA	NA	NA	ACOX2	acyl-Coenzyme A oxidase 2, branched chain(Acox2)
Q9QXD6	-1.26667	-1.26667	-0.466667	0	-0.8	-0.8	0.406093	0.327155	0.623371	1	0.520868	0.45421	FBP1	fructose bisphosphatase 1(Fbp1)
Q9QXF8	-1.6	-2.925	-1.35	-1.325	-0.25	-1.575	0.383199	0.026708	0.375899	0.281377	0.874112	0.14853	GNMT	glycine N-methyltransferase(Gnmt)
Q9QXG4	NA	NA	-0.466667	NA	NA	NA	NA	NA	NA	NA	NA	NA	ACSS2	acyl-CoA synthetase short-chain family member 2(Acss2)
Q9QXX4	-0.233333	-0.666667	-0.133333	-0.433333	-0.1	-0.533333	0.847326	0.333998	0.775836	0.703727	0.911121	0.118221	SLC25A13	solute carrier family 25 (mitochondrial carrier, adenine nucleotide translocator), member 13(Slc25a13)
Q9QY76	0.866667	0.666667	0.133333	-0.2	0.733333	0.533333	0.577441	0.645488	0.918521	0.894446	0.611587	0.696847	VAPB	vesicle-associated membrane protein, associated protein B and C(Vapb)
Q9QYG0	-1.63333	-0.55	-0.35	1.08333	-1.28333	-0.2	0.258181	0.570165	0.694724	0.350571	0.254793	0.792428	NDRG2	N-myc downstream regulated gene 2(Ndrg2)
Q9R0H0	-0.0666667	-3.23333	-0.275	-3.16667	0.208333	-2.95833	0.952817	0.132948	0.856748	0.0926728	0.870685	0.135052	ACOX1	acyl-Coenzyme A oxidase 1, palmitoyl(Acox1)
Q9R0P5	NA	-1.15	NA	NA	NA	NA	NA	NA	NA	NA	NA	NA	DSTN	destrin(Dstn)
Q9R1P0	NA	NA	-0.95	NA	NA	NA	NA	NA	NA	NA	NA	NA	PSMA4	proteasome (prosome, macropain) subunit, alpha type 4(Psma4)
Q9R1P1	-0.9	0.35	NA	1.25	NA	NA	0.660278	NA	NA	NA	NA	NA	PSMB3	proteasome (prosome, macropain) subunit, beta type 3(Psmb3)
Q9R1P4	NA	-1.85	-0.666667	NA	NA	-1.18333	NA	NA	NA	NA	NA	0.397244	PSMA1	proteasome (prosome, macropain) subunit, alpha type 1(Psma1)
Q9R257	0.7	0.958333	0.433333	0.258333	0.266667	0.525	0.559476	0.337269	0.708744	0.81195	0.833223	0.619938	HEBP1	heme binding protein 1(Hebp1)
Q9WTP6	-1.76667	-2.14167	-0.841667	-0.375	-0.925	-1.3	0.081357	0.0308837	0.197722	0.662946	0.231043	0.0879987	AK2	adenylate kinase 2(Ak2)
Q9WTP7	0.6	-0.333333	-0.583333	-0.933333	1.18333	0.25	0.524502	0.495779	0.455281	0.266089	0.260401	0.705436	AK3	adenylate kinase 3(Ak3)
Q9WTX5	-0.35	-2.22045e-16	NA	0.35	NA	NA	NA	NA	NA	NA	NA	NA	Skp1a	S-phase kinase-associated protein 1A(Skp1a)
Q9WU78	-0.45	-0.45	-0.25	0	-0.2	-0.2	NA	NA	NA	NA	0.826025	NA	PDCD6IP	programmed cell death 6 interacting protein(Pdcd6ip)
Q9WUM5	-0.15	0.0333333	-0.925	0.183333	0.775	0.958333	NA	0.985497	0.37696	NA	NA	0.538466	SUCLG1	succinate-CoA ligase, GDP-forming, alpha subunit(Suclg1)
Q9WV55	NA	NA	NA	1.9	NA	NA	NA	NA	NA	NA	NA	NA	VAPA	vesicle-associated membrane protein, associated protein A(Vapa)
Q9WVA2	NA	NA	NA	NA	NA	0.266667	NA	NA	NA	NA	NA	0.704359	Timm8a1	translocase of inner mitochondrial membrane 8A1(Timm8a1)
Q9WVA4	-0.233333	-1.10833	-0.758333	-0.875	0.525	-0.35	0.840282	0.334896	0.496463	0.345997	0.557477	0.686313	TAGLN2	transgelin 2(Tagln2)
Q9WVD5	NA	NA	NA	NA	0.2	NA	NA	NA	NA	NA	NA	NA	SLC25A15	solute carrier family 25 (mitochondrial carrier ornithine transporter), member 15(Slc25a15)
Q9WVL0	-1.36667	-2.55	-0.15	-1.18333	-1.21667	-2.4	0.521948	0.0775176	0.916925	0.5052	0.530676	0.0869313	GSTZ1	glutathione transferase zeta 1 (maleylacetoacetate isomerase)(Gstz1)
Q9Z0S1	-0.116667	0.183333	-0.941667	0.3	0.825	1.125	NA	NA	0.368742	NA	NA	NA	BPNT1	bisphosphate 3'-nucleotidase 1(Bpnt1)
Q9Z1P6	-1.05	NA	-0.333333	NA	-0.716667	NA	NA	NA	NA	NA	NA	NA	NDUFA7	NADH dehydrogenase (ubiquinone) 1 alpha subcomplex, 7 (B14.5a)(Ndufa7)
Q9Z1Q5	-2.1	-1.46667	-0.275	0.633333	-1.825	-1.19167	NA	NA	NA	NA	NA	0.0101466	CLIC1	chloride intracellular channel 1(Clic1)
Q9Z1Q9	-1.01667	NA	-1.05	NA	0.0333333	NA	NA	NA	NA	NA	0.949939	NA	VARS	valyl-tRNA synthetase(Vars)
Q9Z1Z0	-0.2	1.175	-1.9	1.375	1.7	3.075	0.940239	0.430793	0.386212	0.520612	0.521633	0.102674	USO1	USO1 vesicle docking factor(Uso1)
Q9Z2I0	-0.266667	1.625	-1	1.89167	0.733333	2.625	0.486241	0.545148	0.0981118	0.484065	0.19372	0.266502	LETM1	leucine zipper-EF-hand containing transmembrane protein 1(Letm1)
Q9Z2I8	1.36667	-0.025	0.1	-1.39167	1.26667	-0.125	0.141241	0.977445	0.881432	0.150734	0.0923663	0.864464	SUCLG2	succinate-Coenzyme A ligase, GDP-forming, beta subunit(Suclg2)
Q9Z2I9	1.46667	0.2	1.56667	-1.26667	-0.1	-1.36667	0.19589	0.753062	0.0644839	0.220993	0.911262	0.0684586	SUCLA2	succinate-Coenzyme A ligase, ADP-forming, beta subunit(Sucla2)
Q9Z2U0	-1.16667	-1.16667	-0.516667	0	-0.65	-0.65	0.510249	0.40912	0.691541	1	0.659244	0.584941	PSMA7	proteasome (prosome, macropain) subunit, alpha type 7(Psma7)
Q9Z2U1	-1.75	-2.7	-1.05	-0.95	-0.7	-1.65	NA	NA	NA	NA	NA	NA	PSMA5	proteasome (prosome, macropain) subunit, alpha type 5(Psma5)
Q9Z2V4	0.8	0.075	4.44089e-16	-0.725	0.8	0.075	NA	NA	NA	0.580629	0.515233	0.930861	PCK1	phosphoenolpyruvate carboxykinase 1, cytosolic(Pck1)
Q9Z2X1	NA	NA	NA	-0.85	NA	NA	NA	NA	NA	NA	NA	NA	HNRNPF	heterogeneous nuclear ribonucleoprotein F(Hnrnpf)
Q9Z2Y8	NA	0.6	NA	NA	NA	NA	NA	NA	NA	NA	NA	NA	PROSC	proline synthetase co-transcribed(Prosc)
Z4YJV4	-0.75	NA	NA	NA	NA	NA	NA	NA	NA	NA	NA	NA	OGDH	oxoglutarate (alpha-ketoglutarate) dehydrogenase (lipoamide)(Ogdh)

## Sheet: KEGG pathway mapping
Accession	Description	KEGG pathways
Q8K3K7	1-acylglycerol-3-phosphate O-acyltransferase 2 (lysophosphatidic acid acyltransferase, beta)(Agpat2)	mmu00561:Glycerolipid metabolism,mmu00564:Glycerophospholipid metabolism,mmu01100:Metabolic pathways,mmu04975:Fat digestion and absorption,
P15327	2,3-bisphosphoglycerate mutase(Bpgm)	mmu00010:Glycolysis / Gluconeogenesis,mmu00260:Glycine, serine and threonine metabolism,mmu01100:Metabolic pathways,mmu01130:Biosynthesis of antibiotics,
Q9WV68	2-4-dienoyl-Coenzyme A reductase 2, peroxisomal(Decr2)	mmu04146:Peroxisome,
D3YZ54	2-hydroxyacyl-CoA lyase 1(Hacl1)	mmu04146:Peroxisome,
O88428	3'-phosphoadenosine 5'-phosphosulfate synthase 2(Papss2)	mmu00230:Purine metabolism,mmu00450:Selenocompound metabolism,mmu00920:Sulfur metabolism,mmu01100:Metabolic pathways,mmu01130:Biosynthesis of antibiotics,
P38060	3-hydroxy-3-methylglutaryl-Coenzyme A lyase(Hmgcl)	mmu00072:Synthesis and degradation of ketone bodies,mmu00280:Valine, leucine and isoleucine degradation,mmu00650:Butanoate metabolism,mmu01100:Metabolic pathways,mmu04146:Peroxisome,
Q8JZK9	3-hydroxy-3-methylglutaryl-Coenzyme A synthase 1(Hmgcs1)	mmu00072:Synthesis and degradation of ketone bodies,mmu00280:Valine, leucine and isoleucine degradation,mmu00650:Butanoate metabolism,mmu00900:Terpenoid backbone biosynthesis,mmu01100:Metabolic pathways,mmu01130:Biosynthesis of antibiotics,
P54869	3-hydroxy-3-methylglutaryl-Coenzyme A synthase 2(Hmgcs2)	mmu00072:Synthesis and degradation of ketone bodies,mmu00280:Valine, leucine and isoleucine degradation,mmu00650:Butanoate metabolism,mmu00900:Terpenoid backbone biosynthesis,mmu01100:Metabolic pathways,mmu01130:Biosynthesis of antibiotics,
Q78JT3	3-hydroxyanthranilate 3,4-dioxygenase(Haao)	mmu00380:Tryptophan metabolism,mmu01100:Metabolic pathways,
Q80XN0	3-hydroxybutyrate dehydrogenase, type 1(Bdh1)	mmu00072:Synthesis and degradation of ketone bodies,mmu00650:Butanoate metabolism,mmu01100:Metabolic pathways,
Q99L13	3-hydroxyisobutyrate dehydrogenase(Hibadh)	mmu00280:Valine, leucine and isoleucine degradation,mmu01100:Metabolic pathways,
Q8QZS1	3-hydroxyisobutyryl-Coenzyme A hydrolase(Hibch)	mmu00280:Valine, leucine and isoleucine degradation,mmu00410:beta-Alanine metabolism,mmu00640:Propanoate metabolism,mmu01100:Metabolic pathways,mmu01200:Carbon metabolism,
P61922	4-aminobutyrate aminotransferase(Abat)	mmu00250:Alanine, aspartate and glutamate metabolism,mmu00280:Valine, leucine and isoleucine degradation,mmu00410:beta-Alanine metabolism,mmu00640:Propanoate metabolism,mmu00650:Butanoate metabolism,mmu01100:Metabolic pathways,mmu04727:GABAergic synapse,
Q9DCU9	4-hydroxy-2-oxoglutarate aldolase 1(Hoga1)	mmu00330:Arginine and proline metabolism,mmu00630:Glyoxylate and dicarboxylate metabolism,mmu01100:Metabolic pathways,
P49429	4-hydroxyphenylpyruvic acid dioxygenase(Hpd)	mmu00130:Ubiquinone and other terpenoid-quinone biosynthesis,mmu00350:Tyrosine metabolism,mmu00360:Phenylalanine metabolism,mmu01100:Metabolic pathways,
Q9JM14	5',3'-nucleotidase, cytosolic(Nt5c)	mmu00230:Purine metabolism,mmu00240:Pyrimidine metabolism,mmu00760:Nicotinate and nicotinamide metabolism,mmu01100:Metabolic pathways,
L7N466	5, 10-methenyltetrahydrofolate synthetase-like(Mthfsl)	mmu00670:One carbon pool by folate,mmu01100:Metabolic pathways,
Q9CWJ9	5-aminoimidazole-4-carboxamide ribonucleotide formyltransferase/IMP cyclohydrolase(Atic)	mmu00230:Purine metabolism,mmu00670:One carbon pool by folate,mmu01100:Metabolic pathways,mmu01130:Biosynthesis of antibiotics,
Q8K010	5-oxoprolinase (ATP-hydrolysing)(Oplah)	mmu00480:Glutathione metabolism,
Q9CQ60	6-phosphogluconolactonase(Pgls)	mmu00030:Pentose phosphate pathway,mmu01100:Metabolic pathways,mmu01130:Biosynthesis of antibiotics,mmu01200:Carbon metabolism,
Q9R1Z7	6-pyruvoyl-tetrahydropterin synthase(Pts)	mmu00790:Folate biosynthesis,mmu01100:Metabolic pathways,
P84078	ADP-ribosylation factor 1(Arf1)	mmu04144:Endocytosis,mmu05134:Legionellosis,
P84084	ADP-ribosylation factor 5(Arf5)	mmu04144:Endocytosis,
Q99K28	ADP-ribosylation factor GTPase activating protein 2(Arfgap2)	mmu04144:Endocytosis,
Q3V117	ATP citrate lyase(Acly)	mmu00020:Citrate cycle (TCA cycle),mmu01100:Metabolic pathways,mmu01130:Biosynthesis of antibiotics,
Q7JCZ0	ATP synthase F0 subunit 8(ATP8)	mmu00190:Oxidative phosphorylation,mmu01100:Metabolic pathways,mmu05010:Alzheimer's disease,mmu05012:Parkinson's disease,mmu05016:Huntington's disease,
P56480	ATP synthase, H+ transporting mitochondrial F1 complex, beta subunit(Atp5b)	mmu00190:Oxidative phosphorylation,mmu01100:Metabolic pathways,mmu05010:Alzheimer's disease,mmu05012:Parkinson's disease,mmu05016:Huntington's disease,
Q9CQQ7	ATP synthase, H+ transporting, mitochondrial F0 complex, subunit B1(Atp5f1)	mmu00190:Oxidative phosphorylation,mmu01100:Metabolic pathways,mmu05010:Alzheimer's disease,mmu05012:Parkinson's disease,mmu05016:Huntington's disease,
P97450	ATP synthase, H+ transporting, mitochondrial F0 complex, subunit F(Atp5j)	mmu00190:Oxidative phosphorylation,mmu01100:Metabolic pathways,mmu05010:Alzheimer's disease,mmu05012:Parkinson's disease,mmu05016:Huntington's disease,
P56135	ATP synthase, H+ transporting, mitochondrial F0 complex, subunit F2(Atp5j2)	mmu00190:Oxidative phosphorylation,mmu01100:Metabolic pathways,
Q9CPQ8	ATP synthase, H+ transporting, mitochondrial F0 complex, subunit G(Atp5l)	mmu00190:Oxidative phosphorylation,mmu01100:Metabolic pathways,
Q9DB20	ATP synthase, H+ transporting, mitochondrial F1 complex, O subunit(Atp5o)	mmu00190:Oxidative phosphorylation,mmu01100:Metabolic pathways,mmu05010:Alzheimer's disease,mmu05012:Parkinson's disease,mmu05016:Huntington's disease,
Q03265	ATP synthase, H+ transporting, mitochondrial F1 complex, alpha subunit 1(Atp5a1)	mmu00190:Oxidative phosphorylation,mmu01100:Metabolic pathways,mmu05010:Alzheimer's disease,mmu05012:Parkinson's disease,mmu05016:Huntington's disease,
Q9D3D9	ATP synthase, H+ transporting, mitochondrial F1 complex, delta subunit(Atp5d)	mmu00190:Oxidative phosphorylation,mmu01100:Metabolic pathways,mmu05010:Alzheimer's disease,mmu05012:Parkinson's disease,mmu05016:Huntington's disease,
P56382	ATP synthase, H+ transporting, mitochondrial F1 complex, epsilon subunit(Atp5e)	mmu00190:Oxidative phosphorylation,mmu01100:Metabolic pathways,mmu05010:Alzheimer's disease,mmu05012:Parkinson's disease,mmu05016:Huntington's disease,
Q8C2Q8	ATP synthase, H+ transporting, mitochondrial F1 complex, gamma polypeptide 1(Atp5c1)	mmu00190:Oxidative phosphorylation,mmu01100:Metabolic pathways,mmu05010:Alzheimer's disease,mmu05012:Parkinson's disease,mmu05016:Huntington's disease,
Q06185	ATP synthase, H+ transporting, mitochondrial F1F0 complex, subunit E(Atp5k)	mmu00190:Oxidative phosphorylation,mmu01100:Metabolic pathways,
O35600	ATP-binding cassette, sub-family A (ABC1), member 4(Abca4)	mmu02010:ABC transporters,
Q8K441	ATP-binding cassette, sub-family A (ABC1), member 6(Abca6)	mmu02010:ABC transporters,
Q9QY30	ATP-binding cassette, sub-family B (MDR/TAP), member 11(Abcb11)	mmu02010:ABC transporters,mmu04976:Bile secretion,
P21440	ATP-binding cassette, sub-family B (MDR/TAP), member 4(Abcb4)	mmu02010:ABC transporters,mmu04976:Bile secretion,
Q8VI47	ATP-binding cassette, sub-family C (CFTR/MRP), member 2(Abcc2)	mmu02010:ABC transporters,mmu04976:Bile secretion,
Q9R1S7	ATP-binding cassette, sub-family C (CFTR/MRP), member 6(Abcc6)	mmu02010:ABC transporters,
P55096	ATP-binding cassette, sub-family D (ALD), member 3(Abcd3)	mmu02010:ABC transporters,mmu04146:Peroxisome,
D3YZX5	ATP-binding cassette, sub-family G (WHITE), member 2(Abcg2)	mmu02010:ABC transporters,mmu04976:Bile secretion,
O55143	ATPase, Ca++ transporting, cardiac muscle, slow twitch 2(Atp2a2)	mmu04020:Calcium signaling pathway,mmu04022:cGMP-PKG signaling pathway,mmu04972:Pancreatic secretion,mmu05010:Alzheimer's disease,
G5E829	ATPase, Ca++ transporting, plasma membrane 1(Atp2b1)	mmu04020:Calcium signaling pathway,mmu04022:cGMP-PKG signaling pathway,mmu04024:cAMP signaling pathway,mmu04261:Adrenergic signaling in cardiomyocytes,mmu04970:Salivary secretion,mmu04972:Pancreatic secretion,
S4R1C4	ATPase, Ca++ transporting, plasma membrane 2(Atp2b2)	mmu04020:Calcium signaling pathway,mmu04022:cGMP-PKG signaling pathway,mmu04024:cAMP signaling pathway,mmu04261:Adrenergic signaling in cardiomyocytes,mmu04970:Salivary secretion,mmu04972:Pancreatic secretion,
B1ATS5	ATPase, Ca++ transporting, ubiquitous(Atp2a3)	mmu04020:Calcium signaling pathway,mmu04022:cGMP-PKG signaling pathway,mmu04972:Pancreatic secretion,mmu05010:Alzheimer's disease,
P50516	ATPase, H+ transporting, lysosomal V1 subunit A(Atp6v1a)	mmu00190:Oxidative phosphorylation,mmu01100:Metabolic pathways,mmu04145:Phagosome,mmu04721:Synaptic vesicle cycle,mmu04966:Collecting duct acid secretion,mmu05323:Rheumatoid arthritis,
P62814	ATPase, H+ transporting, lysosomal V1 subunit B2(Atp6v1b2)	mmu00190:Oxidative phosphorylation,mmu01100:Metabolic pathways,mmu04145:Phagosome,mmu04721:Synaptic vesicle cycle,mmu04966:Collecting duct acid secretion,mmu05323:Rheumatoid arthritis,
P50518	ATPase, H+ transporting, lysosomal V1 subunit E1(Atp6v1e1)	mmu00190:Oxidative phosphorylation,mmu01100:Metabolic pathways,mmu04145:Phagosome,mmu04721:Synaptic vesicle cycle,mmu04966:Collecting duct acid secretion,mmu05323:Rheumatoid arthritis,
Q9CR51	ATPase, H+ transporting, lysosomal V1 subunit G1(Atp6v1g1)	mmu00190:Oxidative phosphorylation,mmu01100:Metabolic pathways,mmu04145:Phagosome,mmu04721:Synaptic vesicle cycle,mmu04966:Collecting duct acid secretion,mmu05323:Rheumatoid arthritis,
Q8BVE3	ATPase, H+ transporting, lysosomal V1 subunit H(Atp6v1h)	mmu00190:Oxidative phosphorylation,mmu01100:Metabolic pathways,mmu04142:Lysosome,mmu04145:Phagosome,mmu04721:Synaptic vesicle cycle,mmu05152:Tuberculosis,mmu05323:Rheumatoid arthritis,
Q91WH7	ATPase, H+/K+ exchanging, gastric, alpha polypeptide(Atp4a)	mmu00190:Oxidative phosphorylation,mmu04966:Collecting duct acid secretion,mmu04971:Gastric acid secretion,
Q9Z1W8	ATPase, H+/K+ transporting, nongastric, alpha polypeptide(Atp12a)	mmu00190:Oxidative phosphorylation,
Q8VDN2	ATPase, Na+/K+ transporting, alpha 1 polypeptide(Atp1a1)	mmu04022:cGMP-PKG signaling pathway,mmu04024:cAMP signaling pathway,mmu04260:Cardiac muscle contraction,mmu04261:Adrenergic signaling in cardiomyocytes,mmu04911:Insulin secretion,mmu04918:Thyroid hormone synthesis,mmu04919:Thyroid hormone signaling pathway,mmu04960:Aldosterone-regulated sodium reabsorption,mmu04961:Endocrine and other factor-regulated calcium reabsorption,mmu04964:Proximal tubule…
D3YYN7	ATPase, Na+/K+ transporting, alpha 2 polypeptide(Atp1a2)	mmu04022:cGMP-PKG signaling pathway,mmu04024:cAMP signaling pathway,mmu04260:Cardiac muscle contraction,mmu04261:Adrenergic signaling in cardiomyocytes,mmu04911:Insulin secretion,mmu04918:Thyroid hormone synthesis,mmu04919:Thyroid hormone signaling pathway,mmu04960:Aldosterone-regulated sodium reabsorption,mmu04961:Endocrine and other factor-regulated calcium reabsorption,mmu04964:Proximal tubule…
Q6PIC6	ATPase, Na+/K+ transporting, alpha 3 polypeptide(Atp1a3)	mmu04022:cGMP-PKG signaling pathway,mmu04024:cAMP signaling pathway,mmu04260:Cardiac muscle contraction,mmu04261:Adrenergic signaling in cardiomyocytes,mmu04911:Insulin secretion,mmu04918:Thyroid hormone synthesis,mmu04919:Thyroid hormone signaling pathway,mmu04960:Aldosterone-regulated sodium reabsorption,mmu04961:Endocrine and other factor-regulated calcium reabsorption,mmu04964:Proximal tubule…
Q9WV27	ATPase, Na+/K+ transporting, alpha 4 polypeptide(Atp1a4)	mmu04022:cGMP-PKG signaling pathway,mmu04024:cAMP signaling pathway,mmu04260:Cardiac muscle contraction,mmu04261:Adrenergic signaling in cardiomyocytes,mmu04911:Insulin secretion,mmu04918:Thyroid hormone synthesis,mmu04919:Thyroid hormone signaling pathway,mmu04960:Aldosterone-regulated sodium reabsorption,mmu04961:Endocrine and other factor-regulated calcium reabsorption,mmu04964:Proximal tubule…
P14094	ATPase, Na+/K+ transporting, beta 1 polypeptide(Atp1b1)	mmu04022:cGMP-PKG signaling pathway,mmu04024:cAMP signaling pathway,mmu04260:Cardiac muscle contraction,mmu04261:Adrenergic signaling in cardiomyocytes,mmu04911:Insulin secretion,mmu04918:Thyroid hormone synthesis,mmu04919:Thyroid hormone signaling pathway,mmu04960:Aldosterone-regulated sodium reabsorption,mmu04961:Endocrine and other factor-regulated calcium reabsorption,mmu04964:Proximal tubule…
F6RT60	AU RNA binding protein/enoyl-coenzyme A hydratase(Auh)	mmu00280:Valine, leucine and isoleucine degradation,mmu01100:Metabolic pathways,
O08583	Aly/REF export factor(Alyref)	mmu03013:RNA transport,mmu03015:mRNA surveillance pathway,mmu03040:Spliceosome,mmu05168:Herpes simplex infection,
Q61335	B cell receptor associated protein 31(Bcap31)	mmu04141:Protein processing in endoplasmic reticulum,
Q07813	BCL2-associated X protein(Bax)	mmu04071:Sphingolipid signaling pathway,mmu04115:p53 signaling pathway,mmu04141:Protein processing in endoplasmic reticulum,mmu04210:Apoptosis,mmu04722:Neurotrophin signaling pathway,mmu04932:Non-alcoholic fatty liver disease (NAFLD),mmu05014:Amyotrophic lateral sclerosis (ALS),mmu05016:Huntington's disease,mmu05020:Prion diseases,mmu05152:Tuberculosis,mmu05161:Hepatitis B,mmu05166:HTLV-I infecti…
Q60739	BCL2-associated athanogene 1(Bag1)	mmu04141:Protein processing in endoplasmic reticulum,
Q9JLQ0	CD2-associated protein(Cd2ap)	mmu05100:Bacterial invasion of epithelial cells,
Q08857	CD36 antigen(Cd36)	mmu03320:PPAR signaling pathway,mmu04145:Phagosome,mmu04152:AMPK signaling pathway,mmu04512:ECM-receptor interaction,mmu04640:Hematopoietic cell lineage,mmu04920:Adipocytokine signaling pathway,mmu04931:Insulin resistance,mmu04975:Fat digestion and absorption,mmu05144:Malaria,
Q61735	CD47 antigen (Rh-related antigen, integrin-associated signal transducer)(Cd47)	mmu04512:ECM-receptor interaction,
A2AMQ5	CDP-diacylglycerol synthase (phosphatidate cytidylyltransferase) 2(Cds2)	mmu00564:Glycerophospholipid metabolism,mmu01100:Metabolic pathways,mmu04070:Phosphatidylinositol signaling system,
Q9D1A2	CNDP dipeptidase 2 (metallopeptidase M20 family)(Cndp2)	mmu00330:Arginine and proline metabolism,mmu00340:Histidine metabolism,mmu00410:beta-Alanine metabolism,mmu01100:Metabolic pathways,
Q9DBL7	Coenzyme A synthase(Coasy)	mmu00770:Pantothenate and CoA biosynthesis,mmu01100:Metabolic pathways,
Q9JII5	DAZ associated protein 1(Dazap1)	mmu03015:mRNA surveillance pathway,
Q61656	DEAD (Asp-Glu-Ala-Asp) box polypeptide 5(Ddx5)	mmu03040:Spliceosome,mmu05202:Transcriptional misregulation in cancer,mmu05205:Proteoglycans in cancer,
Q6Q899	DEAD (Asp-Glu-Ala-Asp) box polypeptide 58(Ddx58)	mmu04064:NF-kappa B signaling pathway,mmu04622:RIG-I-like receptor signaling pathway,mmu04623:Cytosolic DNA-sensing pathway,mmu05160:Hepatitis C,mmu05161:Hepatitis B,mmu05162:Measles,mmu05164:Influenza A,mmu05168:Herpes simplex infection,mmu05169:Epstein-Barr virus infection,
Q62167	DEAD/H (Asp-Glu-Ala-Asp/His) box polypeptide 3, X-linked(Ddx3x)	mmu04622:RIG-I-like receptor signaling pathway,mmu05161:Hepatitis B,mmu05203:Viral carcinogenesis,
O35286	DEAH (Asp-Glu-Ala-His) box polypeptide 15(Dhx15)	mmu03040:Spliceosome,
P63037	DnaJ heat shock protein family (Hsp40) member A1(Dnaja1)	mmu04141:Protein processing in endoplasmic reticulum,
Q9QYJ0	DnaJ heat shock protein family (Hsp40) member A2(Dnaja2)	mmu04141:Protein processing in endoplasmic reticulum,
Q99M87	DnaJ heat shock protein family (Hsp40) member A3(Dnaja3)	mmu05203:Viral carcinogenesis,
Q9QYI4	DnaJ heat shock protein family (Hsp40) member B12(Dnajb12)	mmu04141:Protein processing in endoplasmic reticulum,
F6ZL86	DnaJ heat shock protein family (Hsp40) member C1(Dnajc1)	mmu04141:Protein processing in endoplasmic reticulum,
Q91YW3	DnaJ heat shock protein family (Hsp40) member C3(Dnajc3)	mmu04141:Protein processing in endoplasmic reticulum,mmu05164:Influenza A,
Q9WVK4	EH-domain containing 1(Ehd1)	mmu04144:Endocytosis,
Q9QXY6	EH-domain containing 3(Ehd3)	mmu04144:Endocytosis,
P70372	ELAV (embryonic lethal, abnormal vision)-like 1 (Hu antigen R)(Elavl1)	mmu04152:AMPK signaling pathway,
V9GXP8	ELKS/RAB6-interacting/CAST family member 1(Erc1)	mmu04064:NF-kappa B signaling pathway,
Q5SUT0	Ewing sarcoma breakpoint region 1(Ewsr1)	mmu05202:Transcriptional misregulation in cancer,
P30416	FK506 binding protein 4(Fkbp4)	mmu04915:Estrogen signaling pathway,
Q922H4	GDP-mannose pyrophosphorylase A(Gmppa)	mmu00051:Fructose and mannose metabolism,mmu00520:Amino sugar and nucleotide sugar metabolism,mmu01100:Metabolic pathways,
Q8BTZ7	GDP-mannose pyrophosphorylase B(Gmppb)	mmu00051:Fructose and mannose metabolism,mmu00520:Amino sugar and nucleotide sugar metabolism,mmu01100:Metabolic pathways,
Q60648	GM2 ganglioside activator protein(Gm2a)	mmu04142:Lysosome,
P50171	H2-K region expressed gene 6(H2-Ke6)	mmu00140:Steroid hormone biosynthesis,mmu01100:Metabolic pathways,
E0CZ27	H3 histone, family 3A(H3f3a)	mmu05034:Alcoholism,mmu05202:Transcriptional misregulation in cancer,mmu05322:Systemic lupus erythematosus,
Q7TMY8	HECT, UBA and WWE domain containing 1(Huwe1)	mmu04120:Ubiquitin mediated proteolysis,
B1ATZ0	HGF-regulated tyrosine kinase substrate(Hgs)	mmu04144:Endocytosis,mmu04145:Phagosome,
D3YX27	HtrA serine peptidase 2(Htra2)	mmu05012:Parkinson's disease,
Q9JKF1	IQ motif containing GTPase activating protein 1(Iqgap1)	mmu04520:Adherens junction,mmu04810:Regulation of actin cytoskeleton,mmu05205:Proteoglycans in cancer,
Q3UQ44	IQ motif containing GTPase activating protein 2(Iqgap2)	mmu04810:Regulation of actin cytoskeleton,
F8VQ29	IQ motif containing GTPase activating protein 3(Iqgap3)	mmu04810:Regulation of actin cytoskeleton,
Q91YP0	L-2-hydroxyglutarate dehydrogenase(L2hgdh)	mmu00650:Butanoate metabolism,
O35900	LSM2 homolog, U6 small nuclear RNA and mRNA degradation associated(Lsm2)	mmu03018:RNA degradation,mmu03040:Spliceosome,
P62311	LSM3 homolog, U6 small nuclear RNA and mRNA degradation associated(Lsm3)	mmu03018:RNA degradation,mmu03040:Spliceosome,
Q6ZWM4	LSM8 homolog, U6 small nuclear RNA associated(Lsm8)	mmu03018:RNA degradation,mmu03040:Spliceosome,
D3YXG2	N-acetylglucosamine kinase(Nagk)	mmu00520:Amino sugar and nucleotide sugar metabolism,
Q99J77	N-acetylneuraminic acid synthase (sialic acid synthase)(Nans)	mmu00520:Amino sugar and nucleotide sugar metabolism,mmu01100:Metabolic pathways,
Q9WV54	N-acylsphingosine amidohydrolase 1(Asah1)	mmu00600:Sphingolipid metabolism,mmu01100:Metabolic pathways,mmu04071:Sphingolipid signaling pathway,mmu04142:Lysosome,
Q9DB05	N-ethylmaleimide sensitive fusion protein attachment protein alpha(Napa)	mmu04721:Synaptic vesicle cycle,
P46460	N-ethylmaleimide sensitive fusion protein(Nsf)	mmu04721:Synaptic vesicle cycle,mmu04727:GABAergic synapse,mmu04962:Vasopressin-regulated water reabsorption,
Q9JI78	N-glycanase 1(Ngly1)	mmu04141:Protein processing in endoplasmic reticulum,
Z4YK42	NAD kinase 2, mitochondrial(Nadk2)	mmu00760:Nicotinate and nicotinamide metabolism,mmu01100:Metabolic pathways,
Q99LC3	NADH dehydrogenase (ubiquinone) 1 alpha subcomplex 10(Ndufa10)	mmu00190:Oxidative phosphorylation,mmu01100:Metabolic pathways,mmu04932:Non-alcoholic fatty liver disease (NAFLD),mmu05010:Alzheimer's disease,mmu05012:Parkinson's disease,mmu05016:Huntington's disease,
Q7TMF3	NADH dehydrogenase (ubiquinone) 1 alpha subcomplex, 12(Ndufa12)	mmu00190:Oxidative phosphorylation,mmu01100:Metabolic pathways,mmu04932:Non-alcoholic fatty liver disease (NAFLD),mmu05010:Alzheimer's disease,mmu05012:Parkinson's disease,mmu05016:Huntington's disease,
Q9ERS2	NADH dehydrogenase (ubiquinone) 1 alpha subcomplex, 13(Ndufa13)	mmu00190:Oxidative phosphorylation,mmu01100:Metabolic pathways,mmu04932:Non-alcoholic fatty liver disease (NAFLD),mmu05010:Alzheimer's disease,mmu05012:Parkinson's disease,mmu05016:Huntington's disease,
Q9CQ75	NADH dehydrogenase (ubiquinone) 1 alpha subcomplex, 2(Ndufa2)	mmu00190:Oxidative phosphorylation,mmu01100:Metabolic pathways,mmu04932:Non-alcoholic fatty liver disease (NAFLD),mmu05010:Alzheimer's disease,mmu05012:Parkinson's disease,mmu05016:Huntington's disease,
Q62425	NADH dehydrogenase (ubiquinone) 1 alpha subcomplex, 4(Ndufa4)	mmu00190:Oxidative phosphorylation,mmu01100:Metabolic pathways,mmu04932:Non-alcoholic fatty liver disease (NAFLD),mmu05010:Alzheimer's disease,mmu05012:Parkinson's disease,mmu05016:Huntington's disease,
Q9CQZ5	NADH dehydrogenase (ubiquinone) 1 alpha subcomplex, 6 (B14)(Ndufa6)	mmu00190:Oxidative phosphorylation,mmu01100:Metabolic pathways,mmu04932:Non-alcoholic fatty liver disease (NAFLD),mmu05010:Alzheimer's disease,mmu05012:Parkinson's disease,mmu05016:Huntington's disease,
Q9Z1P6	NADH dehydrogenase (ubiquinone) 1 alpha subcomplex, 7 (B14.5a)(Ndufa7)	mmu00190:Oxidative phosphorylation,mmu01100:Metabolic pathways,mmu04932:Non-alcoholic fatty liver disease (NAFLD),mmu05010:Alzheimer's disease,mmu05012:Parkinson's disease,mmu05016:Huntington's disease,
Q9DCJ5	NADH dehydrogenase (ubiquinone) 1 alpha subcomplex, 8(Ndufa8)	mmu00190:Oxidative phosphorylation,mmu01100:Metabolic pathways,mmu04932:Non-alcoholic fatty liver disease (NAFLD),mmu05010:Alzheimer's disease,mmu05012:Parkinson's disease,mmu05016:Huntington's disease,
Q9DC69	NADH dehydrogenase (ubiquinone) 1 alpha subcomplex, 9(Ndufa9)	mmu00190:Oxidative phosphorylation,mmu01100:Metabolic pathways,mmu04932:Non-alcoholic fatty liver disease (NAFLD),mmu05010:Alzheimer's disease,mmu05012:Parkinson's disease,mmu05016:Huntington's disease,
Q9CQC7	NADH dehydrogenase (ubiquinone) 1 beta subcomplex 4(Ndufb4)	mmu00190:Oxidative phosphorylation,mmu01100:Metabolic pathways,mmu04932:Non-alcoholic fatty liver disease (NAFLD),mmu05010:Alzheimer's disease,mmu05012:Parkinson's disease,mmu05016:Huntington's disease,
Q9D6J5	NADH dehydrogenase (ubiquinone) 1 beta subcomplex 8(Ndufb8)	mmu00190:Oxidative phosphorylation,mmu01100:Metabolic pathways,mmu04932:Non-alcoholic fatty liver disease (NAFLD),mmu05010:Alzheimer's disease,mmu05012:Parkinson's disease,mmu05016:Huntington's disease,
D3YUK4	NADH dehydrogenase (ubiquinone) 1 beta subcomplex, 10(Ndufb10)	mmu00190:Oxidative phosphorylation,mmu01100:Metabolic pathways,mmu04932:Non-alcoholic fatty liver disease (NAFLD),mmu05010:Alzheimer's disease,mmu05012:Parkinson's disease,mmu05016:Huntington's disease,
O09111	NADH dehydrogenase (ubiquinone) 1 beta subcomplex, 11(Ndufb11)	mmu00190:Oxidative phosphorylation,mmu01100:Metabolic pathways,mmu04932:Non-alcoholic fatty liver disease (NAFLD),mmu05010:Alzheimer's disease,mmu05012:Parkinson's disease,mmu05016:Huntington's disease,
A2AP32	NADH dehydrogenase (ubiquinone) 1 beta subcomplex, 6(Ndufb6)	mmu00190:Oxidative phosphorylation,mmu01100:Metabolic pathways,mmu04932:Non-alcoholic fatty liver disease (NAFLD),mmu05010:Alzheimer's disease,mmu05012:Parkinson's disease,mmu05016:Huntington's disease,
Q9CQJ8	NADH dehydrogenase (ubiquinone) 1 beta subcomplex, 9(Ndufb9)	mmu00190:Oxidative phosphorylation,mmu01100:Metabolic pathways,mmu04932:Non-alcoholic fatty liver disease (NAFLD),mmu05010:Alzheimer's disease,mmu05012:Parkinson's disease,mmu05016:Huntington's disease,
F6ZFT1	NADH dehydrogenase (ubiquinone) 1, alpha/beta subcomplex, 1(Ndufab1)	mmu00190:Oxidative phosphorylation,mmu01100:Metabolic pathways,mmu04932:Non-alcoholic fatty liver disease (NAFLD),mmu05010:Alzheimer's disease,mmu05012:Parkinson's disease,mmu05016:Huntington's disease,
Q9CQ54	NADH dehydrogenase (ubiquinone) 1, subcomplex unknown, 2(Ndufc2)	mmu00190:Oxidative phosphorylation,mmu01100:Metabolic pathways,mmu04932:Non-alcoholic fatty liver disease (NAFLD),mmu05010:Alzheimer's disease,mmu05012:Parkinson's disease,mmu05016:Huntington's disease,
Q91VD9	NADH dehydrogenase (ubiquinone) Fe-S protein 1(Ndufs1)	mmu00190:Oxidative phosphorylation,mmu01100:Metabolic pathways,mmu04932:Non-alcoholic fatty liver disease (NAFLD),mmu05010:Alzheimer's disease,mmu05012:Parkinson's disease,mmu05016:Huntington's disease,
Q9DCT2	NADH dehydrogenase (ubiquinone) Fe-S protein 3(Ndufs3)	mmu00190:Oxidative phosphorylation,mmu01100:Metabolic pathways,mmu04932:Non-alcoholic fatty liver disease (NAFLD),mmu05010:Alzheimer's disease,mmu05012:Parkinson's disease,mmu05016:Huntington's disease,
Q9CXZ1	NADH dehydrogenase (ubiquinone) Fe-S protein 4(Ndufs4)	mmu00190:Oxidative phosphorylation,mmu01100:Metabolic pathways,mmu04932:Non-alcoholic fatty liver disease (NAFLD),mmu05010:Alzheimer's disease,mmu05012:Parkinson's disease,mmu05016:Huntington's disease,
P52503	NADH dehydrogenase (ubiquinone) Fe-S protein 6(Ndufs6)	mmu00190:Oxidative phosphorylation,mmu01100:Metabolic pathways,mmu04932:Non-alcoholic fatty liver disease (NAFLD),mmu05010:Alzheimer's disease,mmu05012:Parkinson's disease,mmu05016:Huntington's disease,
Q9DC70	NADH dehydrogenase (ubiquinone) Fe-S protein 7(Ndufs7)	mmu00190:Oxidative phosphorylation,mmu01100:Metabolic pathways,mmu04932:Non-alcoholic fatty liver disease (NAFLD),mmu05010:Alzheimer's disease,mmu05012:Parkinson's disease,mmu05016:Huntington's disease,
Q8K3J1	NADH dehydrogenase (ubiquinone) Fe-S protein 8(Ndufs8)	mmu00190:Oxidative phosphorylation,mmu01100:Metabolic pathways,mmu04932:Non-alcoholic fatty liver disease (NAFLD),mmu05010:Alzheimer's disease,mmu05012:Parkinson's disease,mmu05016:Huntington's disease,
D3YUM1	NADH dehydrogenase (ubiquinone) flavoprotein 1(Ndufv1)	mmu00190:Oxidative phosphorylation,mmu01100:Metabolic pathways,mmu04932:Non-alcoholic fatty liver disease (NAFLD),mmu05010:Alzheimer's disease,mmu05012:Parkinson's disease,mmu05016:Huntington's disease,
Q9D6J6	NADH dehydrogenase (ubiquinone) flavoprotein 2(Ndufv2)	mmu00190:Oxidative phosphorylation,mmu01100:Metabolic pathways,mmu04932:Non-alcoholic fatty liver disease (NAFLD),mmu05010:Alzheimer's disease,mmu05012:Parkinson's disease,mmu05016:Huntington's disease,
Q3U422, Q8BK30	NADH dehydrogenase (ubiquinone) flavoprotein 3(Ndufv3)	mmu00190:Oxidative phosphorylation,mmu01100:Metabolic pathways,mmu04932:Non-alcoholic fatty liver disease (NAFLD),mmu05010:Alzheimer's disease,mmu05012:Parkinson's disease,mmu05016:Huntington's disease,
P15532	NME/NM23 nucleoside diphosphate kinase 1(Nme1)	mmu00230:Purine metabolism,mmu00240:Pyrimidine metabolism,mmu01100:Metabolic pathways,mmu01130:Biosynthesis of antibiotics,
Q9CZ44	NSFL1 (p97) cofactor (p47)(Nsfl1c)	mmu04141:Protein processing in endoplasmic reticulum,
Q9Z0J0	Niemann-Pick type C2(Npc2)	mmu04142:Lysosome,
P83870	PHD finger protein 5A(Phf5a)	mmu03040:Spliceosome,
Q8CHP5	PYM homolog 1, exon junction complex associated factor(Pym1)	mmu03013:RNA transport,mmu03015:mRNA surveillance pathway,
Q99LX0	Parkinson disease (autosomal recessive, early onset) 7(Park7)	mmu05012:Parkinson's disease,
P61027	RAB10, member RAS oncogene family(Rab10)	mmu04144:Endocytosis,mmu04152:AMPK signaling pathway,
G3UY29	RAB11B, member RAS oncogene family(Rab11b)	mmu04144:Endocytosis,mmu04152:AMPK signaling pathway,mmu04962:Vasopressin-regulated water reabsorption,
Q91V41	RAB14, member RAS oncogene family(Rab14)	mmu04152:AMPK signaling pathway,
P62821	RAB1A, member RAS oncogene family(Rab1a)	mmu05134:Legionellosis,
Q9D1G1	RAB1B, member RAS oncogene family(Rab1b)	mmu05134:Legionellosis,
P53994	RAB2A, member RAS oncogene family(Rab2a)	mmu04152:AMPK signaling pathway,
Q9CQD1	RAB5A, member RAS oncogene family(Rab5a)	mmu04014:Ras signaling pathway,mmu04144:Endocytosis,mmu04145:Phagosome,mmu04962:Vasopressin-regulated water reabsorption,mmu05014:Amyotrophic lateral sclerosis (ALS),mmu05146:Amoebiasis,mmu05152:Tuberculosis,
P61021	RAB5B, member RAS oncogene family(Rab5b)	mmu04014:Ras signaling pathway,mmu04144:Endocytosis,mmu04145:Phagosome,mmu04962:Vasopressin-regulated water reabsorption,mmu05146:Amoebiasis,mmu05152:Tuberculosis,
P35278	RAB5C, member RAS oncogene family(Rab5c)	mmu04014:Ras signaling pathway,mmu04144:Endocytosis,mmu04145:Phagosome,mmu04962:Vasopressin-regulated water reabsorption,mmu05146:Amoebiasis,mmu05152:Tuberculosis,
P51150	RAB7, member RAS oncogene family(Rab7)	mmu04144:Endocytosis,mmu04145:Phagosome,mmu05132:Salmonella infection,mmu05146:Amoebiasis,mmu05152:Tuberculosis,
P55258	RAB8A, member RAS oncogene family(Rab8a)	mmu04144:Endocytosis,mmu04152:AMPK signaling pathway,mmu04972:Pancreatic secretion,
Q3TN85	RAD23 homolog A, nucleotide excision repair protein(Rad23a)	mmu03420:Nucleotide excision repair,mmu04141:Protein processing in endoplasmic reticulum,
P54728	RAD23 homolog B, nucleotide excision repair protein(Rad23b)	mmu03420:Nucleotide excision repair,mmu04141:Protein processing in endoplasmic reticulum,
P34022	RAN binding protein 1(Ranbp1)	mmu05166:HTLV-I infection,mmu05203:Viral carcinogenesis,
Q9CT10	RAN binding protein 3(Ranbp3)	mmu05166:HTLV-I infection,
P62827	RAN, member RAS oncogene family(Ran)	mmu03008:Ribosome biogenesis in eukaryotes,mmu03013:RNA transport,mmu05166:HTLV-I infection,
Q99JI6	RAS related protein 1b(Rap1b)	mmu04010:MAPK signaling pathway,mmu04014:Ras signaling pathway,mmu04015:Rap1 signaling pathway,mmu04024:cAMP signaling pathway,mmu04062:Chemokine signaling pathway,mmu04510:Focal adhesion,mmu04611:Platelet activation,mmu04670:Leukocyte transendothelial migration,mmu04720:Long-term potentiation,mmu04722:Neurotrophin signaling pathway,mmu04972:Pancreatic secretion,mmu05211:Renal cell carcinoma,
P63001	RAS-related C3 botulinum substrate 1(Rac1)	mmu04010:MAPK signaling pathway,mmu04014:Ras signaling pathway,mmu04015:Rap1 signaling pathway,mmu04024:cAMP signaling pathway,mmu04062:Chemokine signaling pathway,mmu04071:Sphingolipid signaling pathway,mmu04145:Phagosome,mmu04151:PI3K-Akt signaling pathway,mmu04310:Wnt signaling pathway,mmu04360:Axon guidance,mmu04370:VEGF signaling pathway,mmu04380:Osteoclast differentiation,mmu04510:Focal adh…
D3YY36	RIKEN cDNA 1300017J02 gene(1300017J02Rik)	mmu04066:HIF-1 signaling pathway,mmu04978:Mineral absorption,
A2AFI4	RNA binding motif protein, X chromosome(Rbmx)	mmu03040:Spliceosome,
Q9D8S4	RNA exonuclease 2(Rexo2)	mmu03008:Ribosome biogenesis in eukaryotes,
Q99PT1	Rho GDP dissociation inhibitor (GDI) alpha(Arhgdia)	mmu04722:Neurotrophin signaling pathway,mmu04962:Vasopressin-regulated water reabsorption,
Q61599	Rho, GDP dissociation inhibitor (GDI) beta(Arhgdib)	mmu04722:Neurotrophin signaling pathway,mmu04962:Vasopressin-regulated water reabsorption,
P60122	RuvB-like protein 1(Ruvbl1)	mmu04310:Wnt signaling pathway,
Q9WTX5	S-phase kinase-associated protein 1A(Skp1a)	mmu04110:Cell cycle,mmu04114:Oocyte meiosis,mmu04120:Ubiquitin mediated proteolysis,mmu04141:Protein processing in endoplasmic reticulum,mmu04310:Wnt signaling pathway,mmu04350:TGF-beta signaling pathway,mmu04710:Circadian rhythm,mmu05168:Herpes simplex infection,
D3YWT0	SEC11 homolog A, signal peptidase complex subunit(Sec11a)	mmu03060:Protein export,
Q9D1M0	SEC13 homolog, nuclear pore and COPII coat complex component(Sec13)	mmu03013:RNA transport,mmu04141:Protein processing in endoplasmic reticulum,
O08547	SEC22 homolog B, vesicle trafficking protein(Sec22b)	mmu04130:SNARE interactions in vesicular transport,mmu04145:Phagosome,mmu05134:Legionellosis,
E9Q1S3	SEC23 homolog A, COPII coat complex component(Sec23a)	mmu04141:Protein processing in endoplasmic reticulum,
Q9D662	SEC23 homolog B, COPII coat complex component(Sec23b)	mmu04141:Protein processing in endoplasmic reticulum,
Q8VHE0	SEC63-like (S. cerevisiae)(Sec63)	mmu03060:Protein export,mmu04141:Protein processing in endoplasmic reticulum,
Q9CX34	SGT1, suppressor of G2 allele of SKP1 (S. cerevisiae)(Sugt1)	mmu04621:NOD-like receptor signaling pathway,
O54988	STE20-like kinase(Slk)	mmu04114:Oocyte meiosis,
P46978	STT3, subunit of the oligosaccharyltransferase complex, homolog A (S. cerevisiae)(Stt3a)	mmu00510:N-Glycan biosynthesis,mmu01100:Metabolic pathways,mmu04141:Protein processing in endoplasmic reticulum,
A2AA71	Sec24 related gene family, member A (S. cerevisiae)(Sec24a)	mmu04141:Protein processing in endoplasmic reticulum,
G3X972	Sec24 related gene family, member C (S. cerevisiae)(Sec24c)	mmu04141:Protein processing in endoplasmic reticulum,
Q6NXL1	Sec24 related gene family, member D (S. cerevisiae)(Sec24d)	mmu04141:Protein processing in endoplasmic reticulum,
Q3UPL0	Sec31 homolog A (S. cerevisiae)(Sec31a)	mmu04141:Protein processing in endoplasmic reticulum,
Q3TZ89	Sec31 homolog B (S. cerevisiae)(Sec31b)	mmu04141:Protein processing in endoplasmic reticulum,
P61620	Sec61 alpha 1 subunit (S. cerevisiae)(Sec61a1)	mmu03060:Protein export,mmu04141:Protein processing in endoplasmic reticulum,mmu04145:Phagosome,
Q9CQS8	Sec61 beta subunit(Sec61b)	mmu03060:Protein export,mmu04141:Protein processing in endoplasmic reticulum,mmu04145:Phagosome,
D6RGM2	Sep (O-phosphoserine) tRNA:Sec (selenocysteine) tRNA synthase(Sepsecs)	mmu00450:Selenocompound metabolism,mmu00970:Aminoacyl-tRNA biosynthesis,
P70122	Shwachman-Bodian-Diamond syndrome homolog (human)(Sbds)	mmu03008:Ribosome biogenesis in eukaryotes,
A2AR07	Sjogren syndrome antigen B(Ssb)	mmu05322:Systemic lupus erythematosus,
Q8BQ46	TATA-box binding protein associated factor 15(Taf15)	mmu03022:Basal transcription factors,mmu05202:Transcriptional misregulation in cancer,
Q9Z1A1	Trk-fused gene(Tfg)	mmu05200:Pathways in cancer,mmu05216:Thyroid cancer,
Q3KQM4	U2 small nuclear ribonucleoprotein auxiliary factor (U2AF) 2(U2af2)	mmu03040:Spliceosome,
Q63886	UDP glucuronosyltransferase 1 family, polypeptide A1(Ugt1a1)	mmu00040:Pentose and glucuronate interconversions,mmu00053:Ascorbate and aldarate metabolism,mmu00140:Steroid hormone biosynthesis,mmu00830:Retinol metabolism,mmu00860:Porphyrin and chlorophyll metabolism,mmu00980:Metabolism of xenobiotics by cytochrome P450,mmu00982:Drug metabolism - cytochrome P450,mmu00983:Drug metabolism - other enzymes,mmu01100:Metabolic pathways,mmu05204:Chemical carcinogen…
Q6ZQM8	UDP glucuronosyltransferase 1 family, polypeptide A7C(Ugt1a7c)	mmu00040:Pentose and glucuronate interconversions,mmu00053:Ascorbate and aldarate metabolism,mmu00140:Steroid hormone biosynthesis,mmu00830:Retinol metabolism,mmu00860:Porphyrin and chlorophyll metabolism,mmu00980:Metabolism of xenobiotics by cytochrome P450,mmu00982:Drug metabolism - cytochrome P450,mmu00983:Drug metabolism - other enzymes,mmu01100:Metabolic pathways,mmu05204:Chemical carcinogen…
Q62452	UDP glucuronosyltransferase 1 family, polypeptide A9(Ugt1a9)	mmu00040:Pentose and glucuronate interconversions,mmu00053:Ascorbate and aldarate metabolism,mmu00140:Steroid hormone biosynthesis,mmu00830:Retinol metabolism,mmu00860:Porphyrin and chlorophyll metabolism,mmu00980:Metabolism of xenobiotics by cytochrome P450,mmu00982:Drug metabolism - cytochrome P450,mmu00983:Drug metabolism - other enzymes,mmu01100:Metabolic pathways,mmu05204:Chemical carcinogen…
Q8BWQ1	UDP glucuronosyltransferase 2 family, polypeptide A3(Ugt2a3)	mmu00040:Pentose and glucuronate interconversions,mmu00053:Ascorbate and aldarate metabolism,mmu00140:Steroid hormone biosynthesis,mmu00830:Retinol metabolism,mmu00860:Porphyrin and chlorophyll metabolism,mmu00980:Metabolism of xenobiotics by cytochrome P450,mmu00982:Drug metabolism - cytochrome P450,mmu00983:Drug metabolism - other enzymes,mmu01100:Metabolic pathways,mmu05204:Chemical carcinogen…
Q8R084	UDP glucuronosyltransferase 2 family, polypeptide B1(Ugt2b1)	mmu00040:Pentose and glucuronate interconversions,mmu00053:Ascorbate and aldarate metabolism,mmu00140:Steroid hormone biosynthesis,mmu00830:Retinol metabolism,mmu00860:Porphyrin and chlorophyll metabolism,mmu00980:Metabolism of xenobiotics by cytochrome P450,mmu00982:Drug metabolism - cytochrome P450,mmu00983:Drug metabolism - other enzymes,mmu01100:Metabolic pathways,mmu05204:Chemical carcinogen…
Q8K154	UDP glucuronosyltransferase 2 family, polypeptide B34(Ugt2b34)	mmu00040:Pentose and glucuronate interconversions,mmu00053:Ascorbate and aldarate metabolism,mmu00140:Steroid hormone biosynthesis,mmu00830:Retinol metabolism,mmu00860:Porphyrin and chlorophyll metabolism,mmu00980:Metabolism of xenobiotics by cytochrome P450,mmu00982:Drug metabolism - cytochrome P450,mmu00983:Drug metabolism - other enzymes,mmu01100:Metabolic pathways,mmu05204:Chemical carcinogen…
Q8K169	UDP glucuronosyltransferase 2 family, polypeptide B5(Ugt2b5)	mmu00040:Pentose and glucuronate interconversions,mmu00053:Ascorbate and aldarate metabolism,mmu00140:Steroid hormone biosynthesis,mmu00830:Retinol metabolism,mmu00860:Porphyrin and chlorophyll metabolism,mmu00980:Metabolism of xenobiotics by cytochrome P450,mmu00982:Drug metabolism - cytochrome P450,mmu00983:Drug metabolism - other enzymes,mmu01100:Metabolic pathways,mmu05204:Chemical carcinogen…
Q3TW96	UDP-N-acteylglucosamine pyrophosphorylase 1-like 1(Uap1l1)	mmu00520:Amino sugar and nucleotide sugar metabolism,mmu01100:Metabolic pathways,mmu01130:Biosynthesis of antibiotics,
O70475	UDP-glucose dehydrogenase(Ugdh)	mmu00040:Pentose and glucuronate interconversions,mmu00053:Ascorbate and aldarate metabolism,mmu00520:Amino sugar and nucleotide sugar metabolism,mmu01100:Metabolic pathways,
Q6P5E4	UDP-glucose glycoprotein glucosyltransferase 1(Uggt1)	mmu04141:Protein processing in endoplasmic reticulum,
Q91ZJ5	UDP-glucose pyrophosphorylase 2(Ugp2)	mmu00040:Pentose and glucuronate interconversions,mmu00052:Galactose metabolism,mmu00500:Starch and sucrose metabolism,mmu00520:Amino sugar and nucleotide sugar metabolism,mmu01100:Metabolic pathways,mmu01130:Biosynthesis of antibiotics,
Q9EPU0	UPF1 regulator of nonsense transcripts homolog (yeast)(Upf1)	mmu03013:RNA transport,mmu03015:mRNA surveillance pathway,
P40336	VPS26 retromer complex component A(Vps26a)	mmu04144:Endocytosis,
D3YYD5	VPS29 retromer complex component(Vps29)	mmu04144:Endocytosis,
Q9EQH3	VPS35 retromer complex component(Vps35)	mmu04144:Endocytosis,
Q80WQ2	Vac14 homolog (S. cerevisiae)(Vac14)	mmu05166:HTLV-I infection,mmu05203:Viral carcinogenesis,
Q9D2R0	acetoacetyl-CoA synthetase(Aacs)	mmu00280:Valine, leucine and isoleucine degradation,mmu00650:Butanoate metabolism,
Q8QZT1	acetyl-Coenzyme A acetyltransferase 1(Acat1)	mmu00071:Fatty acid degradation,mmu00072:Synthesis and degradation of ketone bodies,mmu00280:Valine, leucine and isoleucine degradation,mmu00310:Lysine degradation,mmu00380:Tryptophan metabolism,mmu00620:Pyruvate metabolism,mmu00630:Glyoxylate and dicarboxylate metabolism,mmu00640:Propanoate metabolism,mmu00650:Butanoate metabolism,mmu00900:Terpenoid backbone biosynthesis,mmu01100:Metabolic pathw…
Q8CAY6	acetyl-Coenzyme A acetyltransferase 2(Acat2)	mmu00071:Fatty acid degradation,mmu00072:Synthesis and degradation of ketone bodies,mmu00280:Valine, leucine and isoleucine degradation,mmu00310:Lysine degradation,mmu00380:Tryptophan metabolism,mmu00620:Pyruvate metabolism,mmu00630:Glyoxylate and dicarboxylate metabolism,mmu00640:Propanoate metabolism,mmu00650:Butanoate metabolism,mmu00900:Terpenoid backbone biosynthesis,mmu01100:Metabolic pathw…
H3BKL5	acetyl-Coenzyme A acyltransferase 1A(Acaa1a)	mmu00071:Fatty acid degradation,mmu00280:Valine, leucine and isoleucine degradation,mmu00592:alpha-Linolenic acid metabolism,mmu01040:Biosynthesis of unsaturated fatty acids,mmu01100:Metabolic pathways,mmu01130:Biosynthesis of antibiotics,mmu01212:Fatty acid metabolism,mmu03320:PPAR signaling pathway,mmu04146:Peroxisome,
Q8VCH0	acetyl-Coenzyme A acyltransferase 1B(Acaa1b)	mmu00071:Fatty acid degradation,mmu00280:Valine, leucine and isoleucine degradation,mmu00592:alpha-Linolenic acid metabolism,mmu01040:Biosynthesis of unsaturated fatty acids,mmu01100:Metabolic pathways,mmu01130:Biosynthesis of antibiotics,mmu01212:Fatty acid metabolism,mmu03320:PPAR signaling pathway,mmu04146:Peroxisome,
Q8BWT1	acetyl-Coenzyme A acyltransferase 2 (mitochondrial 3-oxoacyl-Coenzyme A thiolase)(Acaa2)	mmu00062:Fatty acid elongation,mmu00071:Fatty acid degradation,mmu00280:Valine, leucine and isoleucine degradation,mmu01100:Metabolic pathways,mmu01130:Biosynthesis of antibiotics,mmu01212:Fatty acid metabolism,
Q5SWU9	acetyl-Coenzyme A carboxylase alpha(Acaca)	mmu00061:Fatty acid biosynthesis,mmu00620:Pyruvate metabolism,mmu00640:Propanoate metabolism,mmu01100:Metabolic pathways,mmu01212:Fatty acid metabolism,mmu04152:AMPK signaling pathway,mmu04910:Insulin signaling pathway,mmu04922:Glucagon signaling pathway,
E9Q4Z2	acetyl-Coenzyme A carboxylase beta(Acacb)	mmu00061:Fatty acid biosynthesis,mmu00620:Pyruvate metabolism,mmu00640:Propanoate metabolism,mmu01100:Metabolic pathways,mmu04152:AMPK signaling pathway,mmu04910:Insulin signaling pathway,mmu04920:Adipocytokine signaling pathway,mmu04922:Glucagon signaling pathway,mmu04931:Insulin resistance,
Q99JT9	acireductone dioxygenase 1(Adi1)	mmu00270:Cysteine and methionine metabolism,mmu01100:Metabolic pathways,
P28271	aconitase 1(Aco1)	mmu00020:Citrate cycle (TCA cycle),mmu00630:Glyoxylate and dicarboxylate metabolism,mmu01100:Metabolic pathways,mmu01130:Biosynthesis of antibiotics,mmu01200:Carbon metabolism,mmu01210:2-Oxocarboxylic acid metabolism,mmu01230:Biosynthesis of amino acids,
Q99KI0	aconitase 2, mitochondrial(Aco2)	mmu00020:Citrate cycle (TCA cycle),mmu00630:Glyoxylate and dicarboxylate metabolism,mmu01100:Metabolic pathways,mmu01130:Biosynthesis of antibiotics,mmu01200:Carbon metabolism,mmu01210:2-Oxocarboxylic acid metabolism,mmu01230:Biosynthesis of amino acids,
Q9WV32	actin related protein 2/3 complex, subunit 1B(Arpc1b)	mmu04144:Endocytosis,mmu04666:Fc gamma R-mediated phagocytosis,mmu04810:Regulation of actin cytoskeleton,mmu05100:Bacterial invasion of epithelial cells,mmu05132:Salmonella infection,
Q9JM76	actin related protein 2/3 complex, subunit 3(Arpc3)	mmu04144:Endocytosis,mmu04666:Fc gamma R-mediated phagocytosis,mmu04810:Regulation of actin cytoskeleton,mmu05100:Bacterial invasion of epithelial cells,mmu05132:Salmonella infection,
P59999	actin related protein 2/3 complex, subunit 4(Arpc4)	mmu04144:Endocytosis,mmu04666:Fc gamma R-mediated phagocytosis,mmu04810:Regulation of actin cytoskeleton,mmu05100:Bacterial invasion of epithelial cells,mmu05132:Salmonella infection,
Q9CPW4	actin related protein 2/3 complex, subunit 5(Arpc5)	mmu04144:Endocytosis,mmu04666:Fc gamma R-mediated phagocytosis,mmu04810:Regulation of actin cytoskeleton,mmu05100:Bacterial invasion of epithelial cells,mmu05132:Salmonella infection,
P60710	actin, beta(Actb)	mmu04015:Rap1 signaling pathway,mmu04145:Phagosome,mmu04390:Hippo signaling pathway,mmu04510:Focal adhesion,mmu04520:Adherens junction,mmu04530:Tight junction,mmu04611:Platelet activation,mmu04670:Leukocyte transendothelial migration,mmu04810:Regulation of actin cytoskeleton,mmu04919:Thyroid hormone signaling pathway,mmu04921:Oxytocin signaling pathway,mmu05100:Bacterial invasion of epithelial ce…
P63260	actin, gamma, cytoplasmic 1(Actg1)	mmu04015:Rap1 signaling pathway,mmu04145:Phagosome,mmu04390:Hippo signaling pathway,mmu04510:Focal adhesion,mmu04520:Adherens junction,mmu04530:Tight junction,mmu04611:Platelet activation,mmu04670:Leukocyte transendothelial migration,mmu04810:Regulation of actin cytoskeleton,mmu04919:Thyroid hormone signaling pathway,mmu04921:Oxytocin signaling pathway,mmu05100:Bacterial invasion of epithelial ce…
O88990	actinin alpha 3(Actn3)	mmu04510:Focal adhesion,mmu04520:Adherens junction,mmu04530:Tight junction,mmu04670:Leukocyte transendothelial migration,mmu04810:Regulation of actin cytoskeleton,mmu05146:Amoebiasis,mmu05203:Viral carcinogenesis,mmu05322:Systemic lupus erythematosus,
P57780, D3Z0L8	actinin alpha 4(Actn4)	mmu04510:Focal adhesion,mmu04520:Adherens junction,mmu04530:Tight junction,mmu04670:Leukocyte transendothelial migration,mmu04810:Regulation of actin cytoskeleton,mmu05146:Amoebiasis,mmu05203:Viral carcinogenesis,mmu05322:Systemic lupus erythematosus,
A1BN54	actinin, alpha 1(Actn1)	mmu04510:Focal adhesion,mmu04520:Adherens junction,mmu04530:Tight junction,mmu04670:Leukocyte transendothelial migration,mmu04810:Regulation of actin cytoskeleton,mmu05146:Amoebiasis,mmu05203:Viral carcinogenesis,mmu05322:Systemic lupus erythematosus,
E9Q4G8	activated leukocyte cell adhesion molecule(Alcam)	mmu04514:Cell adhesion molecules (CAMs),
P41216	acyl-CoA synthetase long-chain family member 1(Acsl1)	mmu00061:Fatty acid biosynthesis,mmu00071:Fatty acid degradation,mmu01100:Metabolic pathways,mmu01212:Fatty acid metabolism,mmu03320:PPAR signaling pathway,mmu04146:Peroxisome,mmu04920:Adipocytokine signaling pathway,
Q9QUJ7	acyl-CoA synthetase long-chain family member 4(Acsl4)	mmu00061:Fatty acid biosynthesis,mmu00071:Fatty acid degradation,mmu01100:Metabolic pathways,mmu01212:Fatty acid metabolism,mmu03320:PPAR signaling pathway,mmu04146:Peroxisome,mmu04920:Adipocytokine signaling pathway,
Q8JZR0	acyl-CoA synthetase long-chain family member 5(Acsl5)	mmu00061:Fatty acid biosynthesis,mmu00071:Fatty acid degradation,mmu01100:Metabolic pathways,mmu01212:Fatty acid metabolism,mmu03320:PPAR signaling pathway,mmu04146:Peroxisome,mmu04920:Adipocytokine signaling pathway,
Q91VA0	acyl-CoA synthetase medium-chain family member 1(Acsm1)	mmu00650:Butanoate metabolism,mmu01100:Metabolic pathways,
Q3UNX5	acyl-CoA synthetase medium-chain family member 3(Acsm3)	mmu00650:Butanoate metabolism,mmu01100:Metabolic pathways,
Q8BGA8	acyl-CoA synthetase medium-chain family member 5(Acsm5)	mmu00650:Butanoate metabolism,mmu01100:Metabolic pathways,
Q9QXG4	acyl-CoA synthetase short-chain family member 2(Acss2)	mmu00010:Glycolysis / Gluconeogenesis,mmu00620:Pyruvate metabolism,mmu00640:Propanoate metabolism,mmu01100:Metabolic pathways,mmu01130:Biosynthesis of antibiotics,mmu01200:Carbon metabolism,
O55137	acyl-CoA thioesterase 1(Acot1)	mmu00062:Fatty acid elongation,mmu01040:Biosynthesis of unsaturated fatty acids,mmu01100:Metabolic pathways,
Q9DBK0	acyl-CoA thioesterase 12(Acot12)	mmu00620:Pyruvate metabolism,
Q9QYR9	acyl-CoA thioesterase 2(Acot2)	mmu00062:Fatty acid elongation,mmu01040:Biosynthesis of unsaturated fatty acids,mmu01100:Metabolic pathways,
Q8BWN8	acyl-CoA thioesterase 4(Acot4)	mmu00062:Fatty acid elongation,mmu01040:Biosynthesis of unsaturated fatty acids,mmu01100:Metabolic pathways,
Q8BZR4	acyl-CoA thioesterase 8(Acot8)	mmu00120:Primary bile acid biosynthesis,mmu01100:Metabolic pathways,mmu04146:Peroxisome,
Q9D7B6	acyl-Coenzyme A dehydrogenase family, member 8(Acad8)	mmu00280:Valine, leucine and isoleucine degradation,mmu01100:Metabolic pathways,
P51174	acyl-Coenzyme A dehydrogenase, long-chain(Acadl)	mmu00071:Fatty acid degradation,mmu01100:Metabolic pathways,mmu01212:Fatty acid metabolism,mmu03320:PPAR signaling pathway,
P45952	acyl-Coenzyme A dehydrogenase, medium chain(Acadm)	mmu00071:Fatty acid degradation,mmu00280:Valine, leucine and isoleucine degradation,mmu00410:beta-Alanine metabolism,mmu00640:Propanoate metabolism,mmu01100:Metabolic pathways,mmu01130:Biosynthesis of antibiotics,mmu01200:Carbon metabolism,mmu01212:Fatty acid metabolism,mmu03320:PPAR signaling pathway,
Q07417	acyl-Coenzyme A dehydrogenase, short chain(Acads)	mmu00071:Fatty acid degradation,mmu00280:Valine, leucine and isoleucine degradation,mmu00650:Butanoate metabolism,mmu01100:Metabolic pathways,mmu01200:Carbon metabolism,mmu01212:Fatty acid metabolism,
P50544	acyl-Coenzyme A dehydrogenase, very long chain(Acadvl)	mmu00071:Fatty acid degradation,mmu01100:Metabolic pathways,mmu01212:Fatty acid metabolism,
Q9R0H0	acyl-Coenzyme A oxidase 1, palmitoyl(Acox1)	mmu00071:Fatty acid degradation,mmu00592:alpha-Linolenic acid metabolism,mmu01040:Biosynthesis of unsaturated fatty acids,mmu01100:Metabolic pathways,mmu01212:Fatty acid metabolism,mmu03320:PPAR signaling pathway,mmu04024:cAMP signaling pathway,mmu04146:Peroxisome,
Q9QXD1	acyl-Coenzyme A oxidase 2, branched chain(Acox2)	mmu00120:Primary bile acid biosynthesis,mmu01100:Metabolic pathways,mmu03320:PPAR signaling pathway,mmu04146:Peroxisome,
P56376	acylphosphatase 1, erythrocyte (common) type(Acyp1)	mmu00620:Pyruvate metabolism,
Q5SVG5	adaptor protein complex AP-1, beta 1 subunit(Ap1b1)	mmu04142:Lysosome,
P22892	adaptor protein complex AP-1, gamma 1 subunit(Ap1g1)	mmu04142:Lysosome,
P17427	adaptor-related protein complex 2, alpha 2 subunit(Ap2a2)	mmu04144:Endocytosis,mmu04721:Synaptic vesicle cycle,mmu04961:Endocrine and other factor-regulated calcium reabsorption,mmu05016:Huntington's disease,
H3BKM0	adaptor-related protein complex 2, beta 1 subunit(Ap2b1)	mmu04144:Endocytosis,mmu04721:Synaptic vesicle cycle,mmu04961:Endocrine and other factor-regulated calcium reabsorption,mmu05016:Huntington's disease,
O54774	adaptor-related protein complex 3, delta 1 subunit(Ap3d1)	mmu04142:Lysosome,
Q9DCR2	adaptor-related protein complex 3, sigma 1 subunit(Ap3s1)	mmu04142:Lysosome,
P08030	adenine phosphoribosyl transferase(Aprt)	mmu00230:Purine metabolism,mmu01100:Metabolic pathways,
P03958	adenosine deaminase(Ada)	mmu00230:Purine metabolism,mmu01100:Metabolic pathways,mmu05340:Primary immunodeficiency,
P55264	adenosine kinase(Adk)	mmu00230:Purine metabolism,mmu01100:Metabolic pathways,
Q9DBT5	adenosine monophosphate deaminase 2(Ampd2)	mmu00230:Purine metabolism,mmu01100:Metabolic pathways,mmu01130:Biosynthesis of antibiotics,
Q9WTP6, F7BP55	adenylate kinase 2(Ak2)	mmu00230:Purine metabolism,mmu01100:Metabolic pathways,mmu01130:Biosynthesis of antibiotics,
Q9WTP7	adenylate kinase 3(Ak3)	mmu00230:Purine metabolism,mmu01130:Biosynthesis of antibiotics,
Q9WUR9	adenylate kinase 4(Ak4)	mmu00230:Purine metabolism,mmu01100:Metabolic pathways,mmu01130:Biosynthesis of antibiotics,
E9Q242	adenylosuccinate lyase(Adsl)	mmu00230:Purine metabolism,mmu00250:Alanine, aspartate and glutamate metabolism,mmu01100:Metabolic pathways,mmu01130:Biosynthesis of antibiotics,
P46664	adenylosuccinate synthetase, non muscle(Adss)	mmu00230:Purine metabolism,mmu00250:Alanine, aspartate and glutamate metabolism,mmu01100:Metabolic pathways,
E9Q852	afadin, adherens junction formation factor(Afdn)	mmu04014:Ras signaling pathway,mmu04015:Rap1 signaling pathway,mmu04024:cAMP signaling pathway,mmu04520:Adherens junction,mmu04530:Tight junction,mmu04670:Leukocyte transendothelial migration,
A2AS89	agmatine ureohydrolase (agmatinase)(Agmat)	mmu00330:Arginine and proline metabolism,mmu01100:Metabolic pathways,
Q3UEG6	alanine-glyoxylate aminotransferase 2(Agxt2)	mmu00250:Alanine, aspartate and glutamate metabolism,mmu00260:Glycine, serine and threonine metabolism,mmu01100:Metabolic pathways,
O35423	alanine-glyoxylate aminotransferase(Agxt)	mmu00250:Alanine, aspartate and glutamate metabolism,mmu00260:Glycine, serine and threonine metabolism,mmu00630:Glyoxylate and dicarboxylate metabolism,mmu01100:Metabolic pathways,mmu01130:Biosynthesis of antibiotics,mmu01200:Carbon metabolism,mmu04146:Peroxisome,
P97449	alanyl (membrane) aminopeptidase(Anpep)	mmu00480:Glutathione metabolism,mmu01100:Metabolic pathways,mmu04614:Renin-angiotensin system,mmu04640:Hematopoietic cell lineage,
Q14CH7	alanyl-tRNA synthetase 2, mitochondrial(Aars2)	mmu00970:Aminoacyl-tRNA biosynthesis,
Q8BGQ7	alanyl-tRNA synthetase(Aars)	mmu00970:Aminoacyl-tRNA biosynthesis,
P00329	alcohol dehydrogenase 1 (class I)(Adh1)	mmu00010:Glycolysis / Gluconeogenesis,mmu00071:Fatty acid degradation,mmu00350:Tyrosine metabolism,mmu00830:Retinol metabolism,mmu00980:Metabolism of xenobiotics by cytochrome P450,mmu00982:Drug metabolism - cytochrome P450,mmu01100:Metabolic pathways,mmu05204:Chemical carcinogenesis,
Q9QYY9	alcohol dehydrogenase 4 (class II), pi polypeptide(Adh4)	mmu00010:Glycolysis / Gluconeogenesis,mmu00071:Fatty acid degradation,mmu00350:Tyrosine metabolism,mmu00830:Retinol metabolism,mmu00980:Metabolism of xenobiotics by cytochrome P450,mmu00982:Drug metabolism - cytochrome P450,mmu01100:Metabolic pathways,mmu05204:Chemical carcinogenesis,
P28474	alcohol dehydrogenase 5 (class III), chi polypeptide(Adh5)	mmu00010:Glycolysis / Gluconeogenesis,mmu00071:Fatty acid degradation,mmu00350:Tyrosine metabolism,mmu00830:Retinol metabolism,mmu00980:Metabolism of xenobiotics by cytochrome P450,mmu00982:Drug metabolism - cytochrome P450,mmu01100:Metabolic pathways,mmu01130:Biosynthesis of antibiotics,mmu01200:Carbon metabolism,mmu01220:Degradation of aromatic compounds,mmu05204:Chemical carcinogenesis,
Q9CZS1	aldehyde dehydrogenase 1 family, member B1(Aldh1b1)	mmu00010:Glycolysis / Gluconeogenesis,mmu00053:Ascorbate and aldarate metabolism,mmu00071:Fatty acid degradation,mmu00280:Valine, leucine and isoleucine degradation,mmu00310:Lysine degradation,mmu00330:Arginine and proline metabolism,mmu00340:Histidine metabolism,mmu00380:Tryptophan metabolism,mmu00410:beta-Alanine metabolism,mmu00561:Glycerolipid metabolism,mmu00620:Pyruvate metabolism,mmu01100:…
Q8R0Y6	aldehyde dehydrogenase 1 family, member L1(Aldh1l1)	mmu00670:One carbon pool by folate,
P47738	aldehyde dehydrogenase 2, mitochondrial(Aldh2)	mmu00010:Glycolysis / Gluconeogenesis,mmu00053:Ascorbate and aldarate metabolism,mmu00071:Fatty acid degradation,mmu00280:Valine, leucine and isoleucine degradation,mmu00310:Lysine degradation,mmu00330:Arginine and proline metabolism,mmu00340:Histidine metabolism,mmu00380:Tryptophan metabolism,mmu00410:beta-Alanine metabolism,mmu00561:Glycerolipid metabolism,mmu00620:Pyruvate metabolism,mmu01100:…
Q8CHT0	aldehyde dehydrogenase 4 family, member A1(Aldh4a1)	mmu00250:Alanine, aspartate and glutamate metabolism,mmu00330:Arginine and proline metabolism,mmu01100:Metabolic pathways,
Q9JLJ2	aldehyde dehydrogenase 9, subfamily A1(Aldh9a1)	mmu00010:Glycolysis / Gluconeogenesis,mmu00053:Ascorbate and aldarate metabolism,mmu00071:Fatty acid degradation,mmu00280:Valine, leucine and isoleucine degradation,mmu00310:Lysine degradation,mmu00330:Arginine and proline metabolism,mmu00340:Histidine metabolism,mmu00380:Tryptophan metabolism,mmu00410:beta-Alanine metabolism,mmu00561:Glycerolipid metabolism,mmu00620:Pyruvate metabolism,mmu01100:…
P24549	aldehyde dehydrogenase family 1, subfamily A1(Aldh1a1)	mmu00830:Retinol metabolism,mmu01100:Metabolic pathways,
O35945	aldehyde dehydrogenase family 1, subfamily A7(Aldh1a7)	mmu00830:Retinol metabolism,mmu01100:Metabolic pathways,
P47740	aldehyde dehydrogenase family 3, subfamily A2(Aldh3a2)	mmu00010:Glycolysis / Gluconeogenesis,mmu00053:Ascorbate and aldarate metabolism,mmu00071:Fatty acid degradation,mmu00280:Valine, leucine and isoleucine degradation,mmu00310:Lysine degradation,mmu00330:Arginine and proline metabolism,mmu00340:Histidine metabolism,mmu00380:Tryptophan metabolism,mmu00410:beta-Alanine metabolism,mmu00561:Glycerolipid metabolism,mmu00620:Pyruvate metabolism,mmu01100:…
Q9EQ20	aldehyde dehydrogenase family 6, subfamily A1(Aldh6a1)	mmu00280:Valine, leucine and isoleucine degradation,mmu00410:beta-Alanine metabolism,mmu00562:Inositol phosphate metabolism,mmu00640:Propanoate metabolism,mmu01100:Metabolic pathways,mmu01200:Carbon metabolism,
Q9DBF1	aldehyde dehydrogenase family 7, member A1(Aldh7a1)	mmu00010:Glycolysis / Gluconeogenesis,mmu00053:Ascorbate and aldarate metabolism,mmu00071:Fatty acid degradation,mmu00260:Glycine, serine and threonine metabolism,mmu00280:Valine, leucine and isoleucine degradation,mmu00310:Lysine degradation,mmu00330:Arginine and proline metabolism,mmu00340:Histidine metabolism,mmu00380:Tryptophan metabolism,mmu00410:beta-Alanine metabolism,mmu00561:Glycerolipid…
G3X8P9	aldehyde oxidase 1(Aox1)	mmu00280:Valine, leucine and isoleucine degradation,mmu00350:Tyrosine metabolism,mmu00380:Tryptophan metabolism,mmu00750:Vitamin B6 metabolism,mmu00760:Nicotinate and nicotinamide metabolism,mmu00830:Retinol metabolism,mmu00982:Drug metabolism - cytochrome P450,mmu01100:Metabolic pathways,
G3X982	aldehyde oxidase 3(Aox3)	mmu00280:Valine, leucine and isoleucine degradation,mmu00350:Tyrosine metabolism,mmu00380:Tryptophan metabolism,mmu00750:Vitamin B6 metabolism,mmu00760:Nicotinate and nicotinamide metabolism,mmu00830:Retinol metabolism,mmu00982:Drug metabolism - cytochrome P450,mmu01100:Metabolic pathways,
Q8BWF0	aldhehyde dehydrogenase family 5, subfamily A1(Aldh5a1)	mmu00250:Alanine, aspartate and glutamate metabolism,mmu00650:Butanoate metabolism,mmu01100:Metabolic pathways,
Q9JII6	aldo-keto reductase family 1, member A1 (aldehyde reductase)(Akr1a1)	mmu00010:Glycolysis / Gluconeogenesis,mmu00040:Pentose and glucuronate interconversions,mmu00561:Glycerolipid metabolism,mmu01100:Metabolic pathways,mmu01130:Biosynthesis of antibiotics,mmu01220:Degradation of aromatic compounds,
D3Z494	aldo-keto reductase family 1, member B10 (aldose reductase)(Akr1b10)	mmu00040:Pentose and glucuronate interconversions,mmu00051:Fructose and mannose metabolism,mmu00052:Galactose metabolism,mmu00561:Glycerolipid metabolism,mmu01100:Metabolic pathways,
P45376	aldo-keto reductase family 1, member B3 (aldose reductase)(Akr1b3)	mmu00040:Pentose and glucuronate interconversions,mmu00051:Fructose and mannose metabolism,mmu00052:Galactose metabolism,mmu00561:Glycerolipid metabolism,mmu01100:Metabolic pathways,
Q8VCX1	aldo-keto reductase family 1, member D1(Akr1d1)	mmu00120:Primary bile acid biosynthesis,mmu00140:Steroid hormone biosynthesis,mmu01100:Metabolic pathways,
Q8CG76	aldo-keto reductase family 7, member A5 (aflatoxin aldehyde reductase)(Akr7a5)	mmu00980:Metabolism of xenobiotics by cytochrome P450,
P05064	aldolase A, fructose-bisphosphate(Aldoa)	mmu00010:Glycolysis / Gluconeogenesis,mmu00030:Pentose phosphate pathway,mmu00051:Fructose and mannose metabolism,mmu01100:Metabolic pathways,mmu01130:Biosynthesis of antibiotics,mmu01200:Carbon metabolism,mmu01230:Biosynthesis of amino acids,
Q91Y97	aldolase B, fructose-bisphosphate(Aldob)	mmu00010:Glycolysis / Gluconeogenesis,mmu00030:Pentose phosphate pathway,mmu00051:Fructose and mannose metabolism,mmu01100:Metabolic pathways,mmu01130:Biosynthesis of antibiotics,mmu01200:Carbon metabolism,mmu01230:Biosynthesis of amino acids,
P05063	aldolase C, fructose-bisphosphate(Aldoc)	mmu00010:Glycolysis / Gluconeogenesis,mmu00030:Pentose phosphate pathway,mmu00051:Fructose and mannose metabolism,mmu01100:Metabolic pathways,mmu01130:Biosynthesis of antibiotics,mmu01200:Carbon metabolism,mmu01230:Biosynthesis of amino acids,
Q8BHN3	alpha glucosidase 2 alpha neutral subunit(Ganab)	mmu00510:N-Glycan biosynthesis,mmu01100:Metabolic pathways,mmu04141:Protein processing in endoplasmic reticulum,
O09174	alpha-methylacyl-CoA racemase(Amacr)	mmu00120:Primary bile acid biosynthesis,mmu01100:Metabolic pathways,mmu04146:Peroxisome,
A2AC05	alveolar soft part sarcoma chromosome region, candidate 1 (human)(Aspscr1)	mmu05202:Transcriptional misregulation in cancer,
Q9DBA8	amidohydrolase domain containing 1(Amdhd1)	mmu00340:Histidine metabolism,mmu01100:Metabolic pathways,
Q99JW2	aminoacylase 1(Acy1)	mmu00220:Arginine biosynthesis,mmu01100:Metabolic pathways,mmu01130:Biosynthesis of antibiotics,mmu01210:2-Oxocarboxylic acid metabolism,mmu01230:Biosynthesis of amino acids,
Q9WVM8	aminoadipate aminotransferase(Aadat)	mmu00300:Lysine biosynthesis,mmu00310:Lysine degradation,mmu00380:Tryptophan metabolism,mmu01100:Metabolic pathways,mmu01130:Biosynthesis of antibiotics,mmu01210:2-Oxocarboxylic acid metabolism,
Q99K67	aminoadipate-semialdehyde synthase(Aass)	mmu00310:Lysine degradation,mmu01100:Metabolic pathways,mmu01130:Biosynthesis of antibiotics,
P10518	aminolevulinate, delta-, dehydratase(Alad)	mmu00860:Porphyrin and chlorophyll metabolism,mmu01100:Metabolic pathways,
Q8CFA2	aminomethyltransferase(Amt)	mmu00260:Glycine, serine and threonine metabolism,mmu00630:Glyoxylate and dicarboxylate metabolism,mmu00670:One carbon pool by folate,mmu01100:Metabolic pathways,mmu01130:Biosynthesis of antibiotics,mmu01200:Carbon metabolism,
F8VPN4	amylo-1,6-glucosidase, 4-alpha-glucanotransferase(Agl)	mmu00500:Starch and sucrose metabolism,mmu01100:Metabolic pathways,
O08997	antioxidant 1 copper chaperone(Atox1)	mmu04978:Mineral absorption,
Q00623	apolipoprotein A-I(Apoa1)	mmu03320:PPAR signaling pathway,mmu04975:Fat digestion and absorption,mmu04977:Vitamin digestion and absorption,mmu05143:African trypanosomiasis,
P09813	apolipoprotein A-II(Apoa2)	mmu03320:PPAR signaling pathway,
P06728	apolipoprotein A-IV(Apoa4)	mmu04975:Fat digestion and absorption,mmu04977:Vitamin digestion and absorption,
E9Q414	apolipoprotein B(Apob)	mmu04975:Fat digestion and absorption,mmu04977:Vitamin digestion and absorption,
P33622	apolipoprotein C-III(Apoc3)	mmu03320:PPAR signaling pathway,
P08226	apolipoprotein E(Apoe)	mmu05010:Alzheimer's disease,
B1AU25	apoptosis-inducing factor, mitochondrion-associated 1(Aifm1)	mmu04210:Apoptosis,
F6RJ39	apoptotic chromatin condensation inducer 1(Acin1)	mmu03013:RNA transport,mmu03015:mRNA surveillance pathway,mmu03040:Spliceosome,
F6QA74	apurinic/apyrimidinic endonuclease 1(Apex1)	mmu03410:Base excision repair,
Q61176	arginase, liver(Arg1)	mmu00220:Arginine biosynthesis,mmu00330:Arginine and proline metabolism,mmu01100:Metabolic pathways,mmu01130:Biosynthesis of antibiotics,mmu01230:Biosynthesis of amino acids,mmu05146:Amoebiasis,
Q91YI0	argininosuccinate lyase(Asl)	mmu00220:Arginine biosynthesis,mmu00250:Alanine, aspartate and glutamate metabolism,mmu01100:Metabolic pathways,mmu01130:Biosynthesis of antibiotics,mmu01230:Biosynthesis of amino acids,
P16460	argininosuccinate synthetase 1(Ass1)	mmu00220:Arginine biosynthesis,mmu00250:Alanine, aspartate and glutamate metabolism,mmu01100:Metabolic pathways,mmu01130:Biosynthesis of antibiotics,mmu01230:Biosynthesis of amino acids,
Q9D0I9	arginyl-tRNA synthetase(Rars)	mmu00970:Aminoacyl-tRNA biosynthesis,
Q8K4H1	arylformamidase(Afmid)	mmu00380:Tryptophan metabolism,mmu00630:Glyoxylate and dicarboxylate metabolism,mmu01100:Metabolic pathways,
P34927	asialoglycoprotein receptor 1(Asgr1)	mmu04918:Thyroid hormone synthesis,
Q8BP47	asparaginyl-tRNA synthetase(Nars)	mmu00970:Aminoacyl-tRNA biosynthesis,
Q922B2	aspartyl-tRNA synthetase(Dars)	mmu00970:Aminoacyl-tRNA biosynthesis,
Q64191	aspartylglucosaminidase(Aga)	mmu00511:Other glycan degradation,mmu04142:Lysosome,
Q9JKK8	ataxia telangiectasia and Rad3 related(Atr)	mmu03460:Fanconi anemia pathway,mmu04110:Cell cycle,mmu04115:p53 signaling pathway,mmu05166:HTLV-I infection,
Q9R049	autocrine motility factor receptor(Amfr)	mmu04141:Protein processing in endoplasmic reticulum,
Q9CPX6	autophagy related 3(Atg3)	mmu04140:Regulation of autophagy,
P01887	beta-2 microglobulin(B2m)	mmu04612:Antigen processing and presentation,
O35490	betaine-homocysteine methyltransferase(Bhmt)	mmu00260:Glycine, serine and threonine metabolism,mmu00270:Cysteine and methionine metabolism,mmu01100:Metabolic pathways,
Q91X34	bile acid-Coenzyme A: amino acid N-acyltransferase(Baat)	mmu00120:Primary bile acid biosynthesis,mmu00430:Taurine and hypotaurine metabolism,mmu01040:Biosynthesis of unsaturated fatty acids,mmu01100:Metabolic pathways,mmu04146:Peroxisome,mmu04976:Bile secretion,
Q9CY64	biliverdin reductase A(Blvra)	mmu00860:Porphyrin and chlorophyll metabolism,
Q923D2	biliverdin reductase B (flavin reductase (NADPH))(Blvrb)	mmu00740:Riboflavin metabolism,mmu00860:Porphyrin and chlorophyll metabolism,
Q8CIF4	biotinidase(Btd)	mmu00780:Biotin metabolism,mmu01100:Metabolic pathways,mmu04977:Vitamin digestion and absorption,
Q9Z0S1	bisphosphate 3'-nucleotidase 1(Bpnt1)	mmu00920:Sulfur metabolism,mmu01100:Metabolic pathways,mmu01130:Biosynthesis of antibiotics,
P50136	branched chain ketoacid dehydrogenase E1, alpha polypeptide(Bckdha)	mmu00280:Valine, leucine and isoleucine degradation,mmu01100:Metabolic pathways,mmu01130:Biosynthesis of antibiotics,
Q6P3A8	branched chain ketoacid dehydrogenase E1, beta polypeptide(Bckdhb)	mmu00280:Valine, leucine and isoleucine degradation,mmu01100:Metabolic pathways,mmu01130:Biosynthesis of antibiotics,
Q924Y0	butyrobetaine (gamma), 2-oxoglutarate dioxygenase 1 (gamma-butyrobetaine hydroxylase)(Bbox1)	mmu00310:Lysine degradation,
P09803	cadherin 1(Cdh1)	mmu04015:Rap1 signaling pathway,mmu04390:Hippo signaling pathway,mmu04514:Cell adhesion molecules (CAMs),mmu04520:Adherens junction,mmu05100:Bacterial invasion of epithelial cells,mmu05200:Pathways in cancer,mmu05213:Endometrial cancer,mmu05216:Thyroid cancer,mmu05218:Melanoma,mmu05219:Bladder cancer,
D3YYT0	cadherin 2(Cdh2)	mmu04514:Cell adhesion molecules (CAMs),mmu05412:Arrhythmogenic right ventricular cardiomyopathy (ARVC),
Q9CXW3	calcyclin binding protein(Cacybp)	mmu04310:Wnt signaling pathway,
Q8VCQ8	caldesmon 1(Cald1)	mmu04270:Vascular smooth muscle contraction,
P62204	calmodulin 1(Calm1)	mmu04014:Ras signaling pathway,mmu04015:Rap1 signaling pathway,mmu04020:Calcium signaling pathway,mmu04022:cGMP-PKG signaling pathway,mmu04024:cAMP signaling pathway,mmu04070:Phosphatidylinositol signaling system,mmu04114:Oocyte meiosis,mmu04261:Adrenergic signaling in cardiomyocytes,mmu04270:Vascular smooth muscle contraction,mmu04713:Circadian entrainment,mmu04720:Long-term potentiation,mmu0472…
P35564	calnexin(Canx)	mmu04141:Protein processing in endoplasmic reticulum,mmu04145:Phagosome,mmu04612:Antigen processing and presentation,mmu04918:Thyroid hormone synthesis,mmu05166:HTLV-I infection,
P14211	calreticulin(Calr)	mmu04141:Protein processing in endoplasmic reticulum,mmu04145:Phagosome,mmu04612:Antigen processing and presentation,mmu05142:Chagas disease (American trypanosomiasis),mmu05166:HTLV-I infection,
Q5RKN9	capping protein (actin filament) muscle Z-line, alpha 1(Capza1)	mmu04144:Endocytosis,
P47754	capping protein (actin filament) muscle Z-line, alpha 2(Capza2)	mmu04144:Endocytosis,
P47757	capping protein (actin filament) muscle Z-line, beta(Capzb)	mmu04144:Endocytosis,
Q8C196	carbamoyl-phosphate synthetase 1(Cps1)	mmu00220:Arginine biosynthesis,mmu00250:Alanine, aspartate and glutamate metabolism,mmu00910:Nitrogen metabolism,mmu01100:Metabolic pathways,mmu01200:Carbon metabolism,mmu01230:Biosynthesis of amino acids,
E9QAI5	carbamoyl-phosphate synthetase 2, aspartate transcarbamylase, and dihydroorotase(Cad)	mmu00240:Pyrimidine metabolism,mmu00250:Alanine, aspartate and glutamate metabolism,mmu01100:Metabolic pathways,
P13634	carbonic anhydrase 1(Car1)	mmu00910:Nitrogen metabolism,
P00920	carbonic anhydrase 2(Car2)	mmu00910:Nitrogen metabolism,mmu04964:Proximal tubule bicarbonate reclamation,mmu04966:Collecting duct acid secretion,mmu04971:Gastric acid secretion,mmu04972:Pancreatic secretion,mmu04976:Bile secretion,
P16015	carbonic anhydrase 3(Car3)	mmu00910:Nitrogen metabolism,
P23589	carbonic anhydrase 5a, mitochondrial(Car5a)	mmu00910:Nitrogen metabolism,
P48758	carbonyl reductase 1(Cbr1)	mmu00590:Arachidonic acid metabolism,mmu00980:Metabolism of xenobiotics by cytochrome P450,mmu01100:Metabolic pathways,mmu05204:Chemical carcinogenesis,
Q8K354	carbonyl reductase 3(Cbr3)	mmu00590:Arachidonic acid metabolism,mmu00980:Metabolism of xenobiotics by cytochrome P450,mmu01100:Metabolic pathways,
P23953	carboxylesterase 1C(Ces1c)	mmu00983:Drug metabolism - other enzymes,mmu01100:Metabolic pathways,
Q8VCT4	carboxylesterase 1D(Ces1d)	mmu00983:Drug metabolism - other enzymes,mmu01100:Metabolic pathways,
H3BL34	carboxylesterase 1E(Ces1e)	mmu00983:Drug metabolism - other enzymes,mmu01100:Metabolic pathways,
Q8QZR3	carboxylesterase 2A(Ces2a)	mmu00983:Drug metabolism - other enzymes,
Q91WG0	carboxylesterase 2C(Ces2c)	mmu00983:Drug metabolism - other enzymes,
Q8BK48	carboxylesterase 2E(Ces2e)	mmu00983:Drug metabolism - other enzymes,
E9PV38	carboxylesterase 2G(Ces2g)	mmu00983:Drug metabolism - other enzymes,
Q9DC50	carnitine O-octanoyltransferase(Crot)	mmu04146:Peroxisome,
P97742	carnitine palmitoyltransferase 1a, liver(Cpt1a)	mmu00071:Fatty acid degradation,mmu01212:Fatty acid metabolism,mmu03320:PPAR signaling pathway,mmu04152:AMPK signaling pathway,mmu04920:Adipocytokine signaling pathway,mmu04922:Glucagon signaling pathway,mmu04931:Insulin resistance,
P52825	carnitine palmitoyltransferase 2(Cpt2)	mmu00071:Fatty acid degradation,mmu01212:Fatty acid metabolism,mmu03320:PPAR signaling pathway,
G3UXG7	casein kinase 2, beta polypeptide(Csnk2b)	mmu03008:Ribosome biogenesis in eukaryotes,mmu04064:NF-kappa B signaling pathway,mmu04310:Wnt signaling pathway,mmu04520:Adherens junction,mmu05162:Measles,mmu05168:Herpes simplex infection,
P24270	catalase(Cat)	mmu00380:Tryptophan metabolism,mmu00630:Glyoxylate and dicarboxylate metabolism,mmu01130:Biosynthesis of antibiotics,mmu01200:Carbon metabolism,mmu04068:FoxO signaling pathway,mmu04146:Peroxisome,mmu05014:Amyotrophic lateral sclerosis (ALS),
O88587	catechol-O-methyltransferase(Comt)	mmu00140:Steroid hormone biosynthesis,mmu00350:Tyrosine metabolism,mmu01100:Metabolic pathways,mmu04728:Dopaminergic synapse,
P26231	catenin (cadherin associated protein), alpha 1(Ctnna1)	mmu04390:Hippo signaling pathway,mmu04520:Adherens junction,mmu04670:Leukocyte transendothelial migration,mmu05100:Bacterial invasion of epithelial cells,mmu05200:Pathways in cancer,mmu05213:Endometrial cancer,mmu05412:Arrhythmogenic right ventricular cardiomyopathy (ARVC),
Q61301	catenin (cadherin associated protein), alpha 2(Ctnna2)	mmu04390:Hippo signaling pathway,mmu04520:Adherens junction,mmu04670:Leukocyte transendothelial migration,mmu05100:Bacterial invasion of epithelial cells,mmu05200:Pathways in cancer,mmu05213:Endometrial cancer,mmu05412:Arrhythmogenic right ventricular cardiomyopathy (ARVC),
Q02248	catenin (cadherin associated protein), beta 1(Ctnnb1)	mmu04015:Rap1 signaling pathway,mmu04310:Wnt signaling pathway,mmu04390:Hippo signaling pathway,mmu04510:Focal adhesion,mmu04520:Adherens junction,mmu04550:Signaling pathways regulating pluripotency of stem cells,mmu04670:Leukocyte transendothelial migration,mmu04916:Melanogenesis,mmu04919:Thyroid hormone signaling pathway,mmu05100:Bacterial invasion of epithelial cells,mmu05166:HTLV-I infection,…
E9Q986	catenin (cadherin associated protein), delta 1(Ctnnd1)	mmu04015:Rap1 signaling pathway,mmu04520:Adherens junction,mmu04670:Leukocyte transendothelial migration,
P51437	cathelicidin antimicrobial peptide(Camp)	mmu04970:Salivary secretion,mmu05152:Tuberculosis,
P16675	cathepsin A(Ctsa)	mmu04142:Lysosome,mmu04614:Renin-angiotensin system,
P10605	cathepsin B(Ctsb)	mmu04142:Lysosome,mmu04612:Antigen processing and presentation,mmu04924:Renin secretion,
P18242	cathepsin D(Ctsd)	mmu04071:Sphingolipid signaling pathway,mmu04142:Lysosome,mmu05152:Tuberculosis,
P49935	cathepsin H(Ctsh)	mmu04142:Lysosome,
P06797	cathepsin L(Ctsl)	mmu04142:Lysosome,mmu04145:Phagosome,mmu04612:Antigen processing and presentation,mmu05205:Proteoglycans in cancer,mmu05323:Rheumatoid arthritis,
O70370	cathepsin S(Ctss)	mmu04142:Lysosome,mmu04145:Phagosome,mmu04612:Antigen processing and presentation,mmu05152:Tuberculosis,
Q9WUU7	cathepsin Z(Ctsz)	mmu04142:Lysosome,
Q61081	cell division cycle 37(Cdc37)	mmu04151:PI3K-Akt signaling pathway,
P60766	cell division cycle 42(Cdc42)	mmu04010:MAPK signaling pathway,mmu04014:Ras signaling pathway,mmu04015:Rap1 signaling pathway,mmu04062:Chemokine signaling pathway,mmu04144:Endocytosis,mmu04360:Axon guidance,mmu04370:VEGF signaling pathway,mmu04510:Focal adhesion,mmu04520:Adherens junction,mmu04530:Tight junction,mmu04660:T cell receptor signaling pathway,mmu04666:Fc gamma R-mediated phagocytosis,mmu04670:Leukocyte transendothe…
Q61147	ceruloplasmin(Cp)	mmu00860:Porphyrin and chlorophyll metabolism,
Q921W0	charged multivesicular body protein 1A(Chmp1a)	mmu04144:Endocytosis,
Q9DB34	charged multivesicular body protein 2A(Chmp2a)	mmu04144:Endocytosis,
Q9D8B3	charged multivesicular body protein 4B(Chmp4b)	mmu04144:Endocytosis,
Q8BJ64	choline dehydrogenase(Chdh)	mmu00260:Glycine, serine and threonine metabolism,mmu01100:Metabolic pathways,
E9QMC1	cingulin(Cgn)	mmu04530:Tight junction,
Q9CZU6	citrate synthase(Cs)	mmu00020:Citrate cycle (TCA cycle),mmu00630:Glyoxylate and dicarboxylate metabolism,mmu01100:Metabolic pathways,mmu01130:Biosynthesis of antibiotics,mmu01200:Carbon metabolism,mmu01210:2-Oxocarboxylic acid metabolism,mmu01230:Biosynthesis of amino acids,
Q68FD5	clathrin, heavy polypeptide (Hc)(Cltc)	mmu04142:Lysosome,mmu04144:Endocytosis,mmu04721:Synaptic vesicle cycle,mmu04961:Endocrine and other factor-regulated calcium reabsorption,mmu05016:Huntington's disease,mmu05100:Bacterial invasion of epithelial cells,
B1AWE0	clathrin, light polypeptide (Lca)(Clta)	mmu04142:Lysosome,mmu04144:Endocytosis,mmu04721:Synaptic vesicle cycle,mmu04961:Endocrine and other factor-regulated calcium reabsorption,mmu05016:Huntington's disease,mmu05100:Bacterial invasion of epithelial cells,
Q6IRU5	clathrin, light polypeptide (Lcb)(Cltb)	mmu04142:Lysosome,mmu04144:Endocytosis,mmu04721:Synaptic vesicle cycle,mmu04961:Endocrine and other factor-regulated calcium reabsorption,mmu05016:Huntington's disease,mmu05100:Bacterial invasion of epithelial cells,
H3BKW0	cleavage and polyadenylation specific factor 6(Cpsf6)	mmu03015:mRNA surveillance pathway,
Q8BTV2	cleavage and polyadenylation specific factor 7(Cpsf7)	mmu03015:mRNA surveillance pathway,
Q8BIQ5	cleavage stimulation factor, 3' pre-RNA subunit 2(Cstf2)	mmu03015:mRNA surveillance pathway,
Q8BMS4	coenzyme Q3 methyltransferase(Coq3)	mmu00130:Ubiquinone and other terpenoid-quinone biosynthesis,mmu01100:Metabolic pathways,
Q8R1S0	coenzyme Q6 monooxygenase(Coq6)	mmu00130:Ubiquinone and other terpenoid-quinone biosynthesis,mmu01100:Metabolic pathways,
P18760	cofilin 1, non-muscle(Cfl1)	mmu04360:Axon guidance,mmu04666:Fc gamma R-mediated phagocytosis,mmu04810:Regulation of actin cytoskeleton,mmu05133:Pertussis,
P45591	cofilin 2, muscle(Cfl2)	mmu04360:Axon guidance,mmu04666:Fc gamma R-mediated phagocytosis,mmu04810:Regulation of actin cytoskeleton,mmu05133:Pertussis,
Q8K297	collagen beta(1-O)galactosyltransferase 1(Colgalt1)	mmu00310:Lysine degradation,mmu00514:Other types of O-glycan biosynthesis,
P11087	collagen, type I, alpha 1(Col1a1)	mmu04151:PI3K-Akt signaling pathway,mmu04510:Focal adhesion,mmu04512:ECM-receptor interaction,mmu04611:Platelet activation,mmu04974:Protein digestion and absorption,mmu05146:Amoebiasis,mmu05205:Proteoglycans in cancer,
Q04857	collagen, type VI, alpha 1(Col6a1)	mmu04151:PI3K-Akt signaling pathway,mmu04510:Focal adhesion,mmu04512:ECM-receptor interaction,mmu04974:Protein digestion and absorption,
B7ZNH7	collagen, type XIV, alpha 1(Col14a1)	mmu04974:Protein digestion and absorption,
Q07563	collagen, type XVII, alpha 1(Col17a1)	mmu04974:Protein digestion and absorption,
P39061	collagen, type XVIII, alpha 1(Col18a1)	mmu04974:Protein digestion and absorption,
Q8R5L1	complement component 1, q subcomponent binding protein(C1qbp)	mmu05168:Herpes simplex infection,
Q02105	complement component 1, q subcomponent, C chain(C1qc)	mmu04610:Complement and coagulation cascades,mmu05020:Prion diseases,mmu05133:Pertussis,mmu05142:Chagas disease (American trypanosomiasis),mmu05150:Staphylococcus aureus infection,mmu05322:Systemic lupus erythematosus,
P01027	complement component 3(C3)	mmu04145:Phagosome,mmu04610:Complement and coagulation cascades,mmu05133:Pertussis,mmu05134:Legionellosis,mmu05140:Leishmaniasis,mmu05142:Chagas disease (American trypanosomiasis),mmu05150:Staphylococcus aureus infection,mmu05152:Tuberculosis,mmu05168:Herpes simplex infection,mmu05203:Viral carcinogenesis,mmu05322:Systemic lupus erythematosus,
E9PUZ8	complement component 4 binding protein(C4bp)	mmu04610:Complement and coagulation cascades,mmu05133:Pertussis,
P01029	complement component 4B (Chido blood group)(C4b)	mmu04610:Complement and coagulation cascades,mmu05133:Pertussis,mmu05150:Staphylococcus aureus infection,mmu05322:Systemic lupus erythematosus,
Q8K182	complement component 8, alpha polypeptide(C8a)	mmu04610:Complement and coagulation cascades,mmu05020:Prion diseases,mmu05146:Amoebiasis,mmu05322:Systemic lupus erythematosus,
D6RGQ0	complement component factor h(Cfh)	mmu04610:Complement and coagulation cascades,mmu05150:Staphylococcus aureus infection,
P04186	complement factor B(Cfb)	mmu04610:Complement and coagulation cascades,mmu05150:Staphylococcus aureus infection,
Q9WU84	copper chaperone for superoxide dismutase(Ccs)	mmu05014:Amyotrophic lateral sclerosis (ALS),
P36552	coproporphyrinogen oxidase(Cpox)	mmu00860:Porphyrin and chlorophyll metabolism,mmu01100:Metabolic pathways,
O89053	coronin, actin binding protein 1A(Coro1a)	mmu04145:Phagosome,mmu05152:Tuberculosis,
Q921L6	cortactin(Cttn)	mmu04530:Tight junction,mmu05100:Bacterial invasion of epithelial cells,mmu05205:Proteoglycans in cancer,
Q04447	creatine kinase, brain(Ckb)	mmu00330:Arginine and proline metabolism,mmu01100:Metabolic pathways,
Q3TPM3	cullin 1(Cul1)	mmu04110:Cell cycle,mmu04114:Oocyte meiosis,mmu04120:Ubiquitin mediated proteolysis,mmu04141:Protein processing in endoplasmic reticulum,mmu04310:Wnt signaling pathway,mmu04350:TGF-beta signaling pathway,mmu04710:Circadian rhythm,mmu05168:Herpes simplex infection,
Q9JLV5	cullin 3(Cul3)	mmu04120:Ubiquitin mediated proteolysis,
Q8VCN5	cystathionase (cystathionine gamma-lyase)(Cth)	mmu00260:Glycine, serine and threonine metabolism,mmu00270:Cysteine and methionine metabolism,mmu00450:Selenocompound metabolism,mmu01100:Metabolic pathways,mmu01130:Biosynthesis of antibiotics,mmu01230:Biosynthesis of amino acids,
Q91WT9	cystathionine beta-synthase(Cbs)	mmu00260:Glycine, serine and threonine metabolism,mmu00270:Cysteine and methionine metabolism,mmu01100:Metabolic pathways,mmu01130:Biosynthesis of antibiotics,mmu01230:Biosynthesis of amino acids,
Q9DBE0	cysteine sulfinic acid decarboxylase(Csad)	mmu00430:Taurine and hypotaurine metabolism,mmu01100:Metabolic pathways,
Q9ER72	cysteinyl-tRNA synthetase(Cars)	mmu00970:Aminoacyl-tRNA biosynthesis,
P56389	cytidine deaminase(Cda)	mmu00240:Pyrimidine metabolism,mmu00983:Drug metabolism - other enzymes,mmu01100:Metabolic pathways,
Q9DBP5	cytidine monophosphate (UMP-CMP) kinase 1(Cmpk1)	mmu00240:Pyrimidine metabolism,mmu01100:Metabolic pathways,
Q99KK2	cytidine monophospho-N-acetylneuraminic acid synthetase(Cmas)	mmu00520:Amino sugar and nucleotide sugar metabolism,mmu01100:Metabolic pathways,
P00186	cytochrome P450, family 1, subfamily a, polypeptide 2(Cyp1a2)	mmu00140:Steroid hormone biosynthesis,mmu00232:Caffeine metabolism,mmu00380:Tryptophan metabolism,mmu00591:Linoleic acid metabolism,mmu00830:Retinol metabolism,mmu00980:Metabolism of xenobiotics by cytochrome P450,mmu00982:Drug metabolism - cytochrome P450,mmu01100:Metabolic pathways,mmu05204:Chemical carcinogenesis,
P56593	cytochrome P450, family 2, subfamily a, polypeptide 12(Cyp2a12)	mmu00830:Retinol metabolism,mmu01100:Metabolic pathways,
P15392	cytochrome P450, family 2, subfamily a, polypeptide 4(Cyp2a4)	mmu00830:Retinol metabolism,mmu01100:Metabolic pathways,
Q91X75	cytochrome P450, family 2, subfamily a, polypeptide 5(Cyp2a5)	mmu00830:Retinol metabolism,mmu01100:Metabolic pathways,
Q64458	cytochrome P450, family 2, subfamily c, polypeptide 29(Cyp2c29)	mmu00140:Steroid hormone biosynthesis,mmu00590:Arachidonic acid metabolism,mmu00591:Linoleic acid metabolism,mmu00830:Retinol metabolism,mmu01100:Metabolic pathways,mmu04726:Serotonergic synapse,mmu04750:Inflammatory mediator regulation of TRP channels,mmu05204:Chemical carcinogenesis,
E9Q5K4	cytochrome P450, family 2, subfamily c, polypeptide 44(Cyp2c44)	mmu00140:Steroid hormone biosynthesis,mmu00590:Arachidonic acid metabolism,mmu00591:Linoleic acid metabolism,mmu00830:Retinol metabolism,mmu01100:Metabolic pathways,mmu04726:Serotonergic synapse,mmu04750:Inflammatory mediator regulation of TRP channels,mmu05204:Chemical carcinogenesis,
Q91X77	cytochrome P450, family 2, subfamily c, polypeptide 50(Cyp2c50)	mmu00140:Steroid hormone biosynthesis,mmu00590:Arachidonic acid metabolism,mmu00591:Linoleic acid metabolism,mmu00830:Retinol metabolism,mmu01100:Metabolic pathways,mmu04726:Serotonergic synapse,mmu04750:Inflammatory mediator regulation of TRP channels,mmu05204:Chemical carcinogenesis,
Q6XVG2	cytochrome P450, family 2, subfamily c, polypeptide 54(Cyp2c54)	mmu00140:Steroid hormone biosynthesis,mmu00590:Arachidonic acid metabolism,mmu00591:Linoleic acid metabolism,mmu00830:Retinol metabolism,mmu01100:Metabolic pathways,mmu04726:Serotonergic synapse,mmu04750:Inflammatory mediator regulation of TRP channels,mmu05204:Chemical carcinogenesis,
Q91W64	cytochrome P450, family 2, subfamily c, polypeptide 70(Cyp2c70)	mmu00140:Steroid hormone biosynthesis,mmu00590:Arachidonic acid metabolism,mmu00591:Linoleic acid metabolism,mmu00830:Retinol metabolism,mmu01100:Metabolic pathways,mmu04726:Serotonergic synapse,mmu04750:Inflammatory mediator regulation of TRP channels,mmu05204:Chemical carcinogenesis,
P24456	cytochrome P450, family 2, subfamily d, polypeptide 10(Cyp2d10)	mmu00140:Steroid hormone biosynthesis,mmu04726:Serotonergic synapse,
Q9JKY7	cytochrome P450, family 2, subfamily d, polypeptide 22(Cyp2d22)	mmu00140:Steroid hormone biosynthesis,mmu04726:Serotonergic synapse,
Q8CIM7	cytochrome P450, family 2, subfamily d, polypeptide 26(Cyp2d26)	mmu00140:Steroid hormone biosynthesis,mmu04726:Serotonergic synapse,
P11714	cytochrome P450, family 2, subfamily d, polypeptide 9(Cyp2d9)	mmu00140:Steroid hormone biosynthesis,mmu04726:Serotonergic synapse,
Q05421	cytochrome P450, family 2, subfamily e, polypeptide 1(Cyp2e1)	mmu00140:Steroid hormone biosynthesis,mmu00590:Arachidonic acid metabolism,mmu00591:Linoleic acid metabolism,mmu00980:Metabolism of xenobiotics by cytochrome P450,mmu00982:Drug metabolism - cytochrome P450,mmu01100:Metabolic pathways,mmu04932:Non-alcoholic fatty liver disease (NAFLD),mmu05204:Chemical carcinogenesis,
P33267	cytochrome P450, family 2, subfamily f, polypeptide 2(Cyp2f2)	mmu00980:Metabolism of xenobiotics by cytochrome P450,
Q9DBG1	cytochrome P450, family 27, subfamily a, polypeptide 1(Cyp27a1)	mmu00120:Primary bile acid biosynthesis,mmu01100:Metabolic pathways,mmu03320:PPAR signaling pathway,
Q64459	cytochrome P450, family 3, subfamily a, polypeptide 11(Cyp3a11)	mmu00140:Steroid hormone biosynthesis,mmu00591:Linoleic acid metabolism,mmu00830:Retinol metabolism,mmu01100:Metabolic pathways,mmu05204:Chemical carcinogenesis,
Q64464	cytochrome P450, family 3, subfamily a, polypeptide 13(Cyp3a13)	mmu00140:Steroid hormone biosynthesis,mmu00591:Linoleic acid metabolism,mmu00830:Retinol metabolism,mmu01100:Metabolic pathways,mmu05204:Chemical carcinogenesis,
O35728	cytochrome P450, family 4, subfamily a, polypeptide 14(Cyp4a14)	mmu00071:Fatty acid degradation,mmu00590:Arachidonic acid metabolism,mmu00830:Retinol metabolism,mmu01100:Metabolic pathways,mmu03320:PPAR signaling pathway,mmu04270:Vascular smooth muscle contraction,mmu04750:Inflammatory mediator regulation of TRP channels,
Q64505	cytochrome P450, family 7, subfamily a, polypeptide 1(Cyp7a1)	mmu00120:Primary bile acid biosynthesis,mmu00140:Steroid hormone biosynthesis,mmu01100:Metabolic pathways,mmu03320:PPAR signaling pathway,mmu04976:Bile secretion,
Q9DCN2	cytochrome b5 reductase 3(Cyb5r3)	mmu00520:Amino sugar and nucleotide sugar metabolism,
Q7JCZ1	cytochrome c oxidase subunit II(COX2)	mmu00190:Oxidative phosphorylation,mmu01100:Metabolic pathways,mmu04260:Cardiac muscle contraction,mmu04932:Non-alcoholic fatty liver disease (NAFLD),mmu05010:Alzheimer's disease,mmu05012:Parkinson's disease,mmu05016:Huntington's disease,
P19783	cytochrome c oxidase subunit IV isoform 1(Cox4i1)	mmu00190:Oxidative phosphorylation,mmu01100:Metabolic pathways,mmu04260:Cardiac muscle contraction,mmu04932:Non-alcoholic fatty liver disease (NAFLD),mmu05010:Alzheimer's disease,mmu05012:Parkinson's disease,mmu05016:Huntington's disease,
P48771	cytochrome c oxidase subunit VIIa 2(Cox7a2)	mmu00190:Oxidative phosphorylation,mmu04260:Cardiac muscle contraction,mmu04932:Non-alcoholic fatty liver disease (NAFLD),mmu05010:Alzheimer's disease,mmu05012:Parkinson's disease,mmu05016:Huntington's disease,
Q9CPQ1	cytochrome c oxidase subunit VIc(Cox6c)	mmu00190:Oxidative phosphorylation,mmu01100:Metabolic pathways,mmu04260:Cardiac muscle contraction,mmu04932:Non-alcoholic fatty liver disease (NAFLD),mmu05010:Alzheimer's disease,mmu05012:Parkinson's disease,mmu05016:Huntington's disease,
P12787	cytochrome c oxidase subunit Va(Cox5a)	mmu00190:Oxidative phosphorylation,mmu01100:Metabolic pathways,mmu04260:Cardiac muscle contraction,mmu04932:Non-alcoholic fatty liver disease (NAFLD),mmu05010:Alzheimer's disease,mmu05012:Parkinson's disease,mmu05016:Huntington's disease,
P19536	cytochrome c oxidase subunit Vb(Cox5b)	mmu00190:Oxidative phosphorylation,mmu01100:Metabolic pathways,mmu04260:Cardiac muscle contraction,mmu04932:Non-alcoholic fatty liver disease (NAFLD),mmu05010:Alzheimer's disease,mmu05012:Parkinson's disease,mmu05016:Huntington's disease,
P56391	cytochrome c oxidase, subunit VIb polypeptide 1(Cox6b1)	mmu00190:Oxidative phosphorylation,mmu01100:Metabolic pathways,mmu04260:Cardiac muscle contraction,mmu04932:Non-alcoholic fatty liver disease (NAFLD),mmu05010:Alzheimer's disease,mmu05012:Parkinson's disease,mmu05016:Huntington's disease,
P62897	cytochrome c, somatic(Cycs)	mmu04115:p53 signaling pathway,mmu04210:Apoptosis,mmu04932:Non-alcoholic fatty liver disease (NAFLD),mmu05010:Alzheimer's disease,mmu05012:Parkinson's disease,mmu05014:Amyotrophic lateral sclerosis (ALS),mmu05016:Huntington's disease,mmu05134:Legionellosis,mmu05145:Toxoplasmosis,mmu05152:Tuberculosis,mmu05161:Hepatitis B,mmu05164:Influenza A,mmu05168:Herpes simplex infection,mmu05200:Pathways in …
Q9D0M3	cytochrome c-1(Cyc1)	mmu00190:Oxidative phosphorylation,mmu01100:Metabolic pathways,mmu04260:Cardiac muscle contraction,mmu04932:Non-alcoholic fatty liver disease (NAFLD),mmu05010:Alzheimer's disease,mmu05012:Parkinson's disease,mmu05016:Huntington's disease,
Q3U1J4	damage specific DNA binding protein 1(Ddb1)	mmu03420:Nucleotide excision repair,mmu04120:Ubiquitin mediated proteolysis,mmu05161:Hepatitis B,mmu05203:Viral carcinogenesis,
Q80YE7	death associated protein kinase 1(Dapk1)	mmu05200:Pathways in cancer,mmu05219:Bladder cancer,
Q9DAR7	decapping enzyme, scavenger(Dcps)	mmu03018:RNA degradation,
P61804	defender against cell death 1(Dad1)	mmu00510:N-Glycan biosynthesis,mmu01100:Metabolic pathways,mmu04141:Protein processing in endoplasmic reticulum,
Q99LB2	dehydrogenase/reductase (SDR family) member 4(Dhrs4)	mmu00830:Retinol metabolism,mmu01100:Metabolic pathways,mmu04146:Peroxisome,
Q3UIR3	deltex 3-like, E3 ubiquitin ligase(Dtx3l)	mmu04330:Notch signaling pathway,
P97478	demethyl-Q 7(Coq7)	mmu00130:Ubiquinone and other terpenoid-quinone biosynthesis,mmu01100:Metabolic pathways,
P31001	desmin(Des)	mmu05410:Hypertrophic cardiomyopathy (HCM),mmu05412:Arrhythmogenic right ventricular cardiomyopathy (ARVC),mmu05414:Dilated cardiomyopathy,
O55111	desmoglein 2(Dsg2)	mmu05412:Arrhythmogenic right ventricular cardiomyopathy (ARVC),
E9Q557	desmoplakin(Dsp)	mmu05412:Arrhythmogenic right ventricular cardiomyopathy (ARVC),
P31786	diazepam binding inhibitor(Dbi)	mmu03320:PPAR signaling pathway,
Q91X52	dicarbonyl L-xylulose reductase(Dcxr)	mmu00040:Pentose and glucuronate interconversions,mmu01100:Metabolic pathways,
Q9DBB8	dihydrodiol dehydrogenase (dimeric)(Dhdh)	mmu00040:Pentose and glucuronate interconversions,mmu00980:Metabolism of xenobiotics by cytochrome P450,
P00375	dihydrofolate reductase(Dhfr)	mmu00670:One carbon pool by folate,mmu00790:Folate biosynthesis,mmu01100:Metabolic pathways,
Q8BMF4	dihydrolipoamide S-acetyltransferase (E2 component of pyruvate dehydrogenase complex)(Dlat)	mmu00010:Glycolysis / Gluconeogenesis,mmu00020:Citrate cycle (TCA cycle),mmu00620:Pyruvate metabolism,mmu01100:Metabolic pathways,mmu01130:Biosynthesis of antibiotics,mmu01200:Carbon metabolism,
Q9D2G2	dihydrolipoamide S-succinyltransferase (E2 component of 2-oxo-glutarate complex)(Dlst)	mmu00020:Citrate cycle (TCA cycle),mmu00310:Lysine degradation,mmu01100:Metabolic pathways,mmu01130:Biosynthesis of antibiotics,mmu01200:Carbon metabolism,
P53395	dihydrolipoamide branched chain transacylase E2(Dbt)	mmu00280:Valine, leucine and isoleucine degradation,mmu01100:Metabolic pathways,mmu01130:Biosynthesis of antibiotics,
O08749	dihydrolipoamide dehydrogenase(Dld)	mmu00010:Glycolysis / Gluconeogenesis,mmu00020:Citrate cycle (TCA cycle),mmu00260:Glycine, serine and threonine metabolism,mmu00280:Valine, leucine and isoleucine degradation,mmu00620:Pyruvate metabolism,mmu00630:Glyoxylate and dicarboxylate metabolism,mmu01100:Metabolic pathways,mmu01130:Biosynthesis of antibiotics,mmu01200:Carbon metabolism,
Q9EQF5	dihydropyrimidinase(Dpys)	mmu00240:Pyrimidine metabolism,mmu00410:beta-Alanine metabolism,mmu00770:Pantothenate and CoA biosynthesis,mmu00983:Drug metabolism - other enzymes,mmu01100:Metabolic pathways,
O08553	dihydropyrimidinase-like 2(Dpysl2)	mmu04360:Axon guidance,
Q8CHR6	dihydropyrimidine dehydrogenase(Dpyd)	mmu00240:Pyrimidine metabolism,mmu00410:beta-Alanine metabolism,mmu00770:Pantothenate and CoA biosynthesis,mmu00983:Drug metabolism - other enzymes,mmu01100:Metabolic pathways,
Q9DBT9	dimethylglycine dehydrogenase precursor(Dmgdh)	mmu00260:Glycine, serine and threonine metabolism,mmu01100:Metabolic pathways,
P28843	dipeptidylpeptidase 4(Dpp4)	mmu04974:Protein digestion and absorption,
D3Z3B8	discs, large homolog 1 (Drosophila)(Dlg1)	mmu04390:Hippo signaling pathway,mmu04660:T cell receptor signaling pathway,mmu05166:HTLV-I infection,mmu05203:Viral carcinogenesis,
O54734	dolichyl-di-phosphooligosaccharide-protein glycotransferase(Ddost)	mmu00510:N-Glycan biosynthesis,mmu01100:Metabolic pathways,mmu04141:Protein processing in endoplasmic reticulum,
Q9D1Q4	dolichyl-phosphate mannosyltransferase polypeptide 3(Dpm3)	mmu00510:N-Glycan biosynthesis,mmu01100:Metabolic pathways,
Q5SUV9	dopa decarboxylase(Ddc)	mmu00350:Tyrosine metabolism,mmu00360:Phenylalanine metabolism,mmu00380:Tryptophan metabolism,mmu01100:Metabolic pathways,mmu04726:Serotonergic synapse,mmu04728:Dopaminergic synapse,mmu05030:Cocaine addiction,mmu05031:Amphetamine addiction,mmu05034:Alcoholism,
Q9D7X3	dual specificity phosphatase 3 (vaccinia virus phosphatase VH1-related)(Dusp3)	mmu04010:MAPK signaling pathway,
E9Q586	dynactin 1(Dctn1)	mmu04962:Vasopressin-regulated water reabsorption,mmu05016:Huntington's disease,
Q99KJ8	dynactin 2(Dctn2)	mmu04962:Vasopressin-regulated water reabsorption,mmu05016:Huntington's disease,
G3UZZ3	dynamin 2(Dnm2)	mmu04144:Endocytosis,mmu04721:Synaptic vesicle cycle,mmu04961:Endocrine and other factor-regulated calcium reabsorption,mmu05100:Bacterial invasion of epithelial cells,
Q8BZ98	dynamin 3(Dnm3)	mmu04144:Endocytosis,mmu04721:Synaptic vesicle cycle,mmu04961:Endocrine and other factor-regulated calcium reabsorption,mmu05100:Bacterial invasion of epithelial cells,
Q9JHU4	dynein cytoplasmic 1 heavy chain 1(Dync1h1)	mmu04145:Phagosome,mmu04962:Vasopressin-regulated water reabsorption,mmu05132:Salmonella infection,
A2BFF8	dynein cytoplasmic 1 intermediate chain 2(Dync1i2)	mmu04145:Phagosome,mmu04962:Vasopressin-regulated water reabsorption,mmu05132:Salmonella infection,
Q8R1Q8	dynein cytoplasmic 1 light intermediate chain 1(Dync1li1)	mmu04145:Phagosome,mmu04962:Vasopressin-regulated water reabsorption,mmu05132:Salmonella infection,
Q9D0M5	dynein light chain LC8-type 2(Dynll2)	mmu04962:Vasopressin-regulated water reabsorption,
P0C6F1	dynein, axonemal, heavy chain 2(Dnah2)	mmu05016:Huntington's disease,
E9Q0T8	dynein, axonemal, heavy chain 7A(Dnah7a)	mmu05016:Huntington's disease,
L7N1Y0	dynein, axonemal, heavy chain 7B(Dnah7b)	mmu05016:Huntington's disease,
Q62165	dystroglycan 1(Dag1)	mmu04512:ECM-receptor interaction,mmu05410:Hypertrophic cardiomyopathy (HCM),mmu05412:Arrhythmogenic right ventricular cardiomyopathy (ARVC),mmu05414:Dilated cardiomyopathy,mmu05416:Viral myocarditis,
Q8BL66	early endosome antigen 1(Eea1)	mmu04144:Endocytosis,mmu04145:Phagosome,mmu05152:Tuberculosis,
Q9WUZ9	ectonucleoside triphosphate diphosphohydrolase 5(Entpd5)	mmu00230:Purine metabolism,mmu00240:Pyrimidine metabolism,
Q6DYE8	ectonucleotide pyrophosphatase/phosphodiesterase 3(Enpp3)	mmu00230:Purine metabolism,mmu00500:Starch and sucrose metabolism,mmu00760:Nicotinate and nicotinamide metabolism,mmu00770:Pantothenate and CoA biosynthesis,mmu01100:Metabolic pathways,
G3UZ34	elongation factor Tu GTP binding domain containing 2(Eftud2)	mmu03040:Spliceosome,
O08600	endonuclease G(Endog)	mmu04210:Apoptosis,
P57759	endoplasmic reticulum protein 29(Erp29)	mmu04141:Protein processing in endoplasmic reticulum,
P17182	enolase 1, alpha non-neuron(Eno1)	mmu00010:Glycolysis / Gluconeogenesis,mmu01100:Metabolic pathways,mmu01130:Biosynthesis of antibiotics,mmu01200:Carbon metabolism,mmu01230:Biosynthesis of amino acids,mmu03018:RNA degradation,mmu04066:HIF-1 signaling pathway,
Q9D9V3	enoyl Coenzyme A hydratase domain containing 1(Echdc1)	mmu00640:Propanoate metabolism,
Q8BH95	enoyl Coenzyme A hydratase, short chain, 1, mitochondrial(Echs1)	mmu00062:Fatty acid elongation,mmu00071:Fatty acid degradation,mmu00280:Valine, leucine and isoleucine degradation,mmu00310:Lysine degradation,mmu00380:Tryptophan metabolism,mmu00410:beta-Alanine metabolism,mmu00640:Propanoate metabolism,mmu00650:Butanoate metabolism,mmu01100:Metabolic pathways,mmu01130:Biosynthesis of antibiotics,mmu01200:Carbon metabolism,mmu01212:Fatty acid metabolism,
O35459	enoyl coenzyme A hydratase 1, peroxisomal(Ech1)	mmu04146:Peroxisome,
P42125	enoyl-Coenzyme A delta isomerase 1(Eci1)	mmu00071:Fatty acid degradation,
Q3TCD4	enoyl-Coenzyme A delta isomerase 2(Eci2)	mmu00071:Fatty acid degradation,mmu04146:Peroxisome,
Q9DBM2	enoyl-Coenzyme A, hydratase/3-hydroxyacyl Coenzyme A dehydrogenase(Ehhadh)	mmu00071:Fatty acid degradation,mmu00280:Valine, leucine and isoleucine degradation,mmu00310:Lysine degradation,mmu00380:Tryptophan metabolism,mmu00410:beta-Alanine metabolism,mmu00640:Propanoate metabolism,mmu00650:Butanoate metabolism,mmu01100:Metabolic pathways,mmu01130:Biosynthesis of antibiotics,mmu01200:Carbon metabolism,mmu01212:Fatty acid metabolism,mmu03320:PPAR signaling pathway,mmu0414…
F6W2Q5	epidermal growth factor receptor pathway substrate 15(Eps15)	mmu04144:Endocytosis,
Q60902	epidermal growth factor receptor pathway substrate 15-like 1(Eps15l1)	mmu04144:Endocytosis,
Q01279	epidermal growth factor receptor(Egfr)	mmu04010:MAPK signaling pathway,mmu04012:ErbB signaling pathway,mmu04014:Ras signaling pathway,mmu04015:Rap1 signaling pathway,mmu04020:Calcium signaling pathway,mmu04066:HIF-1 signaling pathway,mmu04068:FoxO signaling pathway,mmu04144:Endocytosis,mmu04151:PI3K-Akt signaling pathway,mmu04320:Dorso-ventral axis formation,mmu04510:Focal adhesion,mmu04520:Adherens junction,mmu04540:Gap junction,mmu0…
E9PWK1	epoxide hydrolase 1, microsomal(Ephx1)	mmu00980:Metabolism of xenobiotics by cytochrome P450,mmu04976:Bile secretion,mmu05204:Chemical carcinogenesis,
P34914	epoxide hydrolase 2, cytoplasmic(Ephx2)	mmu00590:Arachidonic acid metabolism,mmu01100:Metabolic pathways,mmu04146:Peroxisome,
Q80VP1	epsin 1(Epn1)	mmu04144:Endocytosis,
H3BJP2	esterase D/formylglutathione hydrolase(Esd)	mmu01200:Carbon metabolism,
E9PYH3	ethanolamine phosphate phospholyase(Etnppl)	mmu00564:Glycerophospholipid metabolism,mmu01100:Metabolic pathways,
Q9DCM0	ethylmalonic encephalopathy 1(Ethe1)	mmu00920:Sulfur metabolism,
P10126	eukaryotic translation elongation factor 1 alpha 1(Eef1a1)	mmu03013:RNA transport,mmu05134:Legionellosis,
E9QN08	eukaryotic translation elongation factor 1 delta (guanine nucleotide exchange protein)(Eef1d)	mmu05168:Herpes simplex infection,
Q9D8N0	eukaryotic translation elongation factor 1 gamma(Eef1g)	mmu05134:Legionellosis,
P58252	eukaryotic translation elongation factor 2(Eef2)	mmu04152:AMPK signaling pathway,mmu04921:Oxytocin signaling pathway,
Q8BMJ3	eukaryotic translation initiation factor 1A, X-linked(Eif1ax)	mmu03013:RNA transport,
Q6ZWX6	eukaryotic translation initiation factor 2, subunit 1 alpha(Eif2s1)	mmu03013:RNA transport,mmu04141:Protein processing in endoplasmic reticulum,mmu04932:Non-alcoholic fatty liver disease (NAFLD),mmu05160:Hepatitis C,mmu05162:Measles,mmu05164:Influenza A,mmu05168:Herpes simplex infection,
Q99L45	eukaryotic translation initiation factor 2, subunit 2 (beta)(Eif2s2)	mmu03013:RNA transport,
Q9Z0N1	eukaryotic translation initiation factor 2, subunit 3, structural gene X-linked(Eif2s3x)	mmu03013:RNA transport,
Q8CHW4	eukaryotic translation initiation factor 2B, subunit 5 epsilon(Eif2b5)	mmu03013:RNA transport,
P23116	eukaryotic translation initiation factor 3, subunit A(Eif3a)	mmu03013:RNA transport,
Q8JZQ9	eukaryotic translation initiation factor 3, subunit B(Eif3b)	mmu03013:RNA transport,
Q8R1B4	eukaryotic translation initiation factor 3, subunit C(Eif3c)	mmu03013:RNA transport,
O70194	eukaryotic translation initiation factor 3, subunit D(Eif3d)	mmu03013:RNA transport,
P60229	eukaryotic translation initiation factor 3, subunit E(Eif3e)	mmu03013:RNA transport,mmu05160:Hepatitis C,
Q9Z1D1	eukaryotic translation initiation factor 3, subunit G(Eif3g)	mmu03013:RNA transport,
Q9QZD9	eukaryotic translation initiation factor 3, subunit I(Eif3i)	mmu03013:RNA transport,
Q3UGC7	eukaryotic translation initiation factor 3, subunit J1(Eif3j1)	mmu03013:RNA transport,
Z4YKC4	eukaryotic translation initiation factor 4 gamma, 3(Eif4g3)	mmu03013:RNA transport,mmu05416:Viral myocarditis,
E9PVC6	eukaryotic translation initiation factor 4, gamma 1(Eif4g1)	mmu03013:RNA transport,mmu05416:Viral myocarditis,
P60843	eukaryotic translation initiation factor 4A1(Eif4a1)	mmu03013:RNA transport,
A2AFK7	eukaryotic translation initiation factor 4A3(Eif4a3)	mmu03013:RNA transport,mmu03015:mRNA surveillance pathway,mmu03040:Spliceosome,
Q8BGD9	eukaryotic translation initiation factor 4B(Eif4b)	mmu03013:RNA transport,mmu04150:mTOR signaling pathway,mmu04151:PI3K-Akt signaling pathway,mmu05205:Proteoglycans in cancer,
P59325	eukaryotic translation initiation factor 5(Eif5)	mmu03013:RNA transport,
O55135	eukaryotic translation initiation factor 6(Eif6)	mmu03008:Ribosome biogenesis in eukaryotes,
P26040	ezrin(Ezr)	mmu04670:Leukocyte transendothelial migration,mmu04810:Regulation of actin cytoskeleton,mmu04971:Gastric acid secretion,mmu05205:Proteoglycans in cancer,mmu05206:MicroRNAs in cancer,
Q920E5	farnesyl diphosphate synthetase(Fdps)	mmu00900:Terpenoid backbone biosynthesis,mmu01100:Metabolic pathways,mmu01130:Biosynthesis of antibiotics,mmu05164:Influenza A,mmu05166:HTLV-I infection,
O08914	fatty acid amide hydrolase(Faah)	mmu04723:Retrograde endocannabinoid signaling,
P12710	fatty acid binding protein 1, liver(Fabp1)	mmu03320:PPAR signaling pathway,mmu04975:Fat digestion and absorption,
P55050	fatty acid binding protein 2, intestinal(Fabp2)	mmu03320:PPAR signaling pathway,mmu04975:Fat digestion and absorption,
P04117	fatty acid binding protein 4, adipocyte(Fabp4)	mmu03320:PPAR signaling pathway,mmu04923:Regulation of lipolysis in adipocytes,
Q05816	fatty acid binding protein 5, epidermal(Fabp5)	mmu03320:PPAR signaling pathway,
P51880	fatty acid binding protein 7, brain(Fabp7)	mmu03320:PPAR signaling pathway,
Q920L1	fatty acid desaturase 1(Fads1)	mmu01040:Biosynthesis of unsaturated fatty acids,mmu01212:Fatty acid metabolism,
P19096	fatty acid synthase(Fasn)	mmu00061:Fatty acid biosynthesis,mmu01100:Metabolic pathways,mmu01212:Fatty acid metabolism,mmu04152:AMPK signaling pathway,mmu04910:Insulin signaling pathway,
P09528	ferritin heavy polypeptide 1(Fth1)	mmu04978:Mineral absorption,
Q9CPX4	ferritin light polypeptide 1(Ftl1)	mmu04978:Mineral absorption,
P22315	ferrochelatase(Fech)	mmu00860:Porphyrin and chlorophyll metabolism,mmu01100:Metabolic pathways,
Q99K47	fibrinogen alpha chain(Fga)	mmu04610:Complement and coagulation cascades,mmu04611:Platelet activation,
Q8K0E8	fibrinogen beta chain(Fgb)	mmu04610:Complement and coagulation cascades,mmu04611:Platelet activation,
Q8VCM7	fibrinogen gamma chain(Fgg)	mmu04610:Complement and coagulation cascades,mmu04611:Platelet activation,mmu05150:Staphylococcus aureus infection,
P11276	fibronectin 1(Fn1)	mmu04151:PI3K-Akt signaling pathway,mmu04510:Focal adhesion,mmu04512:ECM-receptor interaction,mmu04810:Regulation of actin cytoskeleton,mmu05100:Bacterial invasion of epithelial cells,mmu05146:Amoebiasis,mmu05200:Pathways in cancer,mmu05205:Proteoglycans in cancer,mmu05222:Small cell lung cancer,
B7FAU9	filamin, alpha(Flna)	mmu04010:MAPK signaling pathway,mmu04510:Focal adhesion,mmu05132:Salmonella infection,mmu05205:Proteoglycans in cancer,
Q80X90	filamin, beta(Flnb)	mmu04010:MAPK signaling pathway,mmu04510:Focal adhesion,mmu05132:Salmonella infection,mmu05205:Proteoglycans in cancer,
Q8R123	flavin adenine dinucleotide synthetase 1(Flad1)	mmu00740:Riboflavin metabolism,mmu01100:Metabolic pathways,
P50285	flavin containing monooxygenase 1(Fmo1)	mmu00982:Drug metabolism - cytochrome P450,
P97872	flavin containing monooxygenase 5(Fmo5)	mmu00982:Drug metabolism - cytochrome P450,
Q60634	flotillin 2(Flot2)	mmu04910:Insulin signaling pathway,
Q91XD4	formiminotransferase cyclodeaminase(Ftcd)	mmu00340:Histidine metabolism,mmu00670:One carbon pool by folate,mmu01100:Metabolic pathways,
O35943	frataxin(Fxn)	mmu00860:Porphyrin and chlorophyll metabolism,
Q9QXD6	fructose bisphosphatase 1(Fbp1)	mmu00010:Glycolysis / Gluconeogenesis,mmu00030:Pentose phosphate pathway,mmu00051:Fructose and mannose metabolism,mmu01100:Metabolic pathways,mmu01130:Biosynthesis of antibiotics,mmu01200:Carbon metabolism,mmu04152:AMPK signaling pathway,mmu04910:Insulin signaling pathway,
P97807	fumarate hydratase 1(Fh1)	mmu00020:Citrate cycle (TCA cycle),mmu00620:Pyruvate metabolism,mmu01100:Metabolic pathways,mmu01130:Biosynthesis of antibiotics,mmu01200:Carbon metabolism,mmu05200:Pathways in cancer,mmu05211:Renal cell carcinoma,
Q8R0F8	fumarylacetoacetate hydrolase domain containing 1(Fahd1)	mmu00350:Tyrosine metabolism,mmu01100:Metabolic pathways,
P35505	fumarylacetoacetate hydrolase(Fah)	mmu00350:Tyrosine metabolism,mmu01100:Metabolic pathways,
G3UXT7	fused in sarcoma(Fus)	mmu05202:Transcriptional misregulation in cancer,
Q9R0N0	galactokinase 1(Galk1)	mmu00052:Galactose metabolism,mmu00520:Amino sugar and nucleotide sugar metabolism,mmu01100:Metabolic pathways,
Q8K157	galactose mutarotase(Galm)	mmu00010:Glycolysis / Gluconeogenesis,mmu00052:Galactose metabolism,mmu01100:Metabolic pathways,mmu01130:Biosynthesis of antibiotics,
Q8R059	galactose-4-epimerase, UDP(Gale)	mmu00052:Galactose metabolism,mmu00520:Amino sugar and nucleotide sugar metabolism,mmu01100:Metabolic pathways,
P23780	galactosidase, beta 1(Glb1)	mmu00052:Galactose metabolism,mmu00511:Other glycan degradation,mmu00531:Glycosaminoglycan degradation,mmu00600:Sphingolipid metabolism,mmu00604:Glycosphingolipid biosynthesis - ganglio series,mmu01100:Metabolic pathways,mmu04142:Lysosome,
Q9QYC7	gamma-glutamyl carboxylase(Ggcx)	mmu00130:Ubiquinone and other terpenoid-quinone biosynthesis,
Q9D7X8	gamma-glutamyl cyclotransferase(Ggct)	mmu00480:Glutathione metabolism,
P13020	gelsolin(Gsn)	mmu04666:Fc gamma R-mediated phagocytosis,mmu04810:Regulation of actin cytoskeleton,mmu05203:Viral carcinogenesis,
Q8BUV3	gephyrin(Gphn)	mmu04727:GABAergic synapse,
Q9D6Y9	glucan (1,4-alpha-), branching enzyme 1(Gbe1)	mmu00500:Starch and sucrose metabolism,mmu01100:Metabolic pathways,
P52792	glucokinase(Gck)	mmu00010:Glycolysis / Gluconeogenesis,mmu00052:Galactose metabolism,mmu00500:Starch and sucrose metabolism,mmu00520:Amino sugar and nucleotide sugar metabolism,mmu00524:Butirosin and neomycin biosynthesis,mmu01100:Metabolic pathways,mmu01130:Biosynthesis of antibiotics,mmu01200:Carbon metabolism,mmu04910:Insulin signaling pathway,mmu04911:Insulin secretion,mmu04917:Prolactin signaling pathway,mmu…
Q91WG8	glucosamine (UDP-N-acetyl)-2-epimerase/N-acetylmannosamine kinase(Gne)	mmu00520:Amino sugar and nucleotide sugar metabolism,mmu01100:Metabolic pathways,
Q9JK38	glucosamine-phosphate N-acetyltransferase 1(Gnpnat1)	mmu00520:Amino sugar and nucleotide sugar metabolism,
P06745	glucose phosphate isomerase 1(Gpi1)	mmu00010:Glycolysis / Gluconeogenesis,mmu00030:Pentose phosphate pathway,mmu00500:Starch and sucrose metabolism,mmu00520:Amino sugar and nucleotide sugar metabolism,mmu01100:Metabolic pathways,mmu01130:Biosynthesis of antibiotics,mmu01200:Carbon metabolism,
P70699	glucosidase, alpha, acid(Gaa)	mmu00052:Galactose metabolism,mmu00500:Starch and sucrose metabolism,mmu01100:Metabolic pathways,mmu04142:Lysosome,
A2AQJ8	glucosidase, alpha; neutral C(Ganc)	mmu00052:Galactose metabolism,mmu00500:Starch and sucrose metabolism,mmu01100:Metabolic pathways,
P12265	glucuronidase, beta(Gusb)	mmu00040:Pentose and glucuronate interconversions,mmu00531:Glycosaminoglycan degradation,mmu00860:Porphyrin and chlorophyll metabolism,mmu00983:Drug metabolism - other enzymes,mmu01100:Metabolic pathways,mmu04142:Lysosome,
P26443	glutamate dehydrogenase 1(Glud1)	mmu00220:Arginine biosynthesis,mmu00250:Alanine, aspartate and glutamate metabolism,mmu00471:D-Glutamine and D-glutamate metabolism,mmu00910:Nitrogen metabolism,mmu01100:Metabolic pathways,mmu01200:Carbon metabolism,mmu04964:Proximal tubule bicarbonate reclamation,
Q61627	glutamate receptor, ionotropic, delta 1(Grid1)	mmu04080:Neuroactive ligand-receptor interaction,
P15105	glutamate-ammonia ligase (glutamine synthetase)(Glul)	mmu00220:Arginine biosynthesis,mmu00250:Alanine, aspartate and glutamate metabolism,mmu00630:Glyoxylate and dicarboxylate metabolism,mmu00910:Nitrogen metabolism,mmu01100:Metabolic pathways,mmu01230:Biosynthesis of amino acids,mmu04724:Glutamatergic synapse,mmu04727:GABAergic synapse,
P97494	glutamate-cysteine ligase, catalytic subunit(Gclc)	mmu00480:Glutathione metabolism,mmu01100:Metabolic pathways,
O09172	glutamate-cysteine ligase, modifier subunit(Gclm)	mmu00480:Glutathione metabolism,mmu01100:Metabolic pathways,
P05202	glutamatic-oxaloacetic transaminase 2, mitochondrial(Got2)	mmu00220:Arginine biosynthesis,mmu00250:Alanine, aspartate and glutamate metabolism,mmu00270:Cysteine and methionine metabolism,mmu00330:Arginine and proline metabolism,mmu00350:Tyrosine metabolism,mmu00360:Phenylalanine metabolism,mmu00400:Phenylalanine, tyrosine and tryptophan biosynthesis,mmu01100:Metabolic pathways,mmu01130:Biosynthesis of antibiotics,mmu01200:Carbon metabolism,mmu01210:2-Oxo…
Q8BGT5	glutamic pyruvate transaminase (alanine aminotransferase) 2(Gpt2)	mmu00220:Arginine biosynthesis,mmu00250:Alanine, aspartate and glutamate metabolism,mmu01100:Metabolic pathways,mmu01200:Carbon metabolism,mmu01210:2-Oxocarboxylic acid metabolism,mmu01230:Biosynthesis of amino acids,
Q8QZR5	glutamic pyruvic transaminase, soluble(Gpt)	mmu00220:Arginine biosynthesis,mmu00250:Alanine, aspartate and glutamate metabolism,mmu01100:Metabolic pathways,mmu01200:Carbon metabolism,mmu01210:2-Oxocarboxylic acid metabolism,mmu01230:Biosynthesis of amino acids,
P05201	glutamic-oxaloacetic transaminase 1, soluble(Got1)	mmu00220:Arginine biosynthesis,mmu00250:Alanine, aspartate and glutamate metabolism,mmu00270:Cysteine and methionine metabolism,mmu00330:Arginine and proline metabolism,mmu00350:Tyrosine metabolism,mmu00360:Phenylalanine metabolism,mmu00400:Phenylalanine, tyrosine and tryptophan biosynthesis,mmu01100:Metabolic pathways,mmu01130:Biosynthesis of antibiotics,mmu01200:Carbon metabolism,mmu01210:2-Oxo…
Q571F8	glutaminase 2 (liver, mitochondrial)(Gls2)	mmu00220:Arginine biosynthesis,mmu00250:Alanine, aspartate and glutamate metabolism,mmu00471:D-Glutamine and D-glutamate metabolism,mmu01100:Metabolic pathways,mmu04724:Glutamatergic synapse,mmu04727:GABAergic synapse,mmu04964:Proximal tubule bicarbonate reclamation,mmu05206:MicroRNAs in cancer,mmu05230:Central carbon metabolism in cancer,
P47856	glutamine fructose-6-phosphate transaminase 1(Gfpt1)	mmu00250:Alanine, aspartate and glutamate metabolism,mmu00520:Amino sugar and nucleotide sugar metabolism,mmu01100:Metabolic pathways,mmu01130:Biosynthesis of antibiotics,mmu04931:Insulin resistance,
Q8BML9	glutaminyl-tRNA synthetase(Qars)	mmu00970:Aminoacyl-tRNA biosynthesis,mmu01100:Metabolic pathways,
P16406	glutamyl aminopeptidase(Enpep)	mmu04614:Renin-angiotensin system,
Q8CGC7	glutamyl-prolyl-tRNA synthetase(Eprs)	mmu00860:Porphyrin and chlorophyll metabolism,mmu00970:Aminoacyl-tRNA biosynthesis,mmu01100:Metabolic pathways,
Q60759	glutaryl-Coenzyme A dehydrogenase(Gcdh)	mmu00071:Fatty acid degradation,mmu00310:Lysine degradation,mmu00380:Tryptophan metabolism,mmu01100:Metabolic pathways,mmu01130:Biosynthesis of antibiotics,
Q9DCM2	glutathione S-transferase kappa 1(Gstk1)	mmu00480:Glutathione metabolism,mmu00980:Metabolism of xenobiotics by cytochrome P450,mmu00982:Drug metabolism - cytochrome P450,mmu04146:Peroxisome,mmu05204:Chemical carcinogenesis,
O09131	glutathione S-transferase omega 1(Gsto1)	mmu00480:Glutathione metabolism,mmu00980:Metabolism of xenobiotics by cytochrome P450,mmu00982:Drug metabolism - cytochrome P450,mmu05204:Chemical carcinogenesis,
P30115	glutathione S-transferase, alpha 3(Gsta3)	mmu00480:Glutathione metabolism,mmu00980:Metabolism of xenobiotics by cytochrome P450,mmu00982:Drug metabolism - cytochrome P450,mmu05204:Chemical carcinogenesis,
P24472	glutathione S-transferase, alpha 4(Gsta4)	mmu00480:Glutathione metabolism,mmu00980:Metabolism of xenobiotics by cytochrome P450,mmu00982:Drug metabolism - cytochrome P450,mmu05204:Chemical carcinogenesis,
P10649	glutathione S-transferase, mu 1(Gstm1)	mmu00480:Glutathione metabolism,mmu00980:Metabolism of xenobiotics by cytochrome P450,mmu00982:Drug metabolism - cytochrome P450,mmu05204:Chemical carcinogenesis,
P15626	glutathione S-transferase, mu 2(Gstm2)	mmu00480:Glutathione metabolism,mmu00980:Metabolism of xenobiotics by cytochrome P450,mmu00982:Drug metabolism - cytochrome P450,mmu05204:Chemical carcinogenesis,
P19639	glutathione S-transferase, mu 3(Gstm3)	mmu00480:Glutathione metabolism,mmu00980:Metabolism of xenobiotics by cytochrome P450,mmu00982:Drug metabolism - cytochrome P450,mmu05204:Chemical carcinogenesis,
Q80W21	glutathione S-transferase, mu 7(Gstm7)	mmu00480:Glutathione metabolism,mmu00980:Metabolism of xenobiotics by cytochrome P450,mmu00982:Drug metabolism - cytochrome P450,mmu05204:Chemical carcinogenesis,
P19157	glutathione S-transferase, pi 1(Gstp1)	mmu00480:Glutathione metabolism,mmu00980:Metabolism of xenobiotics by cytochrome P450,mmu00982:Drug metabolism - cytochrome P450,mmu05204:Chemical carcinogenesis,
Q64471	glutathione S-transferase, theta 1(Gstt1)	mmu00480:Glutathione metabolism,mmu00980:Metabolism of xenobiotics by cytochrome P450,mmu00982:Drug metabolism - cytochrome P450,mmu05204:Chemical carcinogenesis,
Q61133	glutathione S-transferase, theta 2(Gstt2)	mmu00480:Glutathione metabolism,mmu00980:Metabolism of xenobiotics by cytochrome P450,mmu00982:Drug metabolism - cytochrome P450,mmu05204:Chemical carcinogenesis,
Q99L20	glutathione S-transferase, theta 3(Gstt3)	mmu00480:Glutathione metabolism,mmu00980:Metabolism of xenobiotics by cytochrome P450,mmu00982:Drug metabolism - cytochrome P450,mmu05204:Chemical carcinogenesis,
P11352	glutathione peroxidase 1(Gpx1)	mmu00480:Glutathione metabolism,mmu00590:Arachidonic acid metabolism,mmu04918:Thyroid hormone synthesis,
P46412	glutathione peroxidase 3(Gpx3)	mmu00480:Glutathione metabolism,mmu00590:Arachidonic acid metabolism,mmu04918:Thyroid hormone synthesis,
S4R1E5	glutathione peroxidase 4(Gpx4)	mmu00480:Glutathione metabolism,
P47791	glutathione reductase(Gsr)	mmu00480:Glutathione metabolism,mmu04918:Thyroid hormone synthesis,
P51855	glutathione synthetase(Gss)	mmu00480:Glutathione metabolism,mmu01100:Metabolic pathways,
Q9WVL0	glutathione transferase zeta 1 (maleylacetoacetate isomerase)(Gstz1)	mmu00350:Tyrosine metabolism,mmu01100:Metabolic pathways,
P16858	glyceraldehyde-3-phosphate dehydrogenase(Gapdh)	mmu00010:Glycolysis / Gluconeogenesis,mmu01100:Metabolic pathways,mmu01130:Biosynthesis of antibiotics,mmu01200:Carbon metabolism,mmu01230:Biosynthesis of amino acids,mmu04066:HIF-1 signaling pathway,mmu05010:Alzheimer's disease,
B1ASZ3	glycerol kinase(Gk)	mmu00561:Glycerolipid metabolism,mmu01100:Metabolic pathways,mmu03320:PPAR signaling pathway,
Q64521	glycerol phosphate dehydrogenase 2, mitochondrial(Gpd2)	mmu00564:Glycerophospholipid metabolism,
E0CXN5	glycerol-3-phosphate dehydrogenase 1 (soluble)(Gpd1)	mmu00564:Glycerophospholipid metabolism,
Q3ULJ0	glycerol-3-phosphate dehydrogenase 1-like(Gpd1l)	mmu00564:Glycerophospholipid metabolism,
O88986	glycine C-acetyltransferase (2-amino-3-ketobutyrate-coenzyme A ligase)(Gcat)	mmu00260:Glycine, serine and threonine metabolism,
Q9QXF8	glycine N-methyltransferase(Gnmt)	mmu00260:Glycine, serine and threonine metabolism,
Q91WK5	glycine cleavage system protein H (aminomethyl carrier)(Gcsh)	mmu00260:Glycine, serine and threonine metabolism,mmu00630:Glyoxylate and dicarboxylate metabolism,mmu01100:Metabolic pathways,mmu01130:Biosynthesis of antibiotics,
Q91W43	glycine decarboxylase(Gldc)	mmu00260:Glycine, serine and threonine metabolism,mmu00630:Glyoxylate and dicarboxylate metabolism,mmu01100:Metabolic pathways,mmu01130:Biosynthesis of antibiotics,mmu01200:Carbon metabolism,
Q91XE0	glycine-N-acyltransferase(Glyat)	mmu00360:Phenylalanine metabolism,
Q9CZD3	glycyl-tRNA synthetase(Gars)	mmu00970:Aminoacyl-tRNA biosynthesis,
Q9CPU0	glyoxalase 1(Glo1)	mmu00620:Pyruvate metabolism,
Q91Z53	glyoxylate reductase/hydroxypyruvate reductase(Grhpr)	mmu00260:Glycine, serine and threonine metabolism,mmu00620:Pyruvate metabolism,mmu00630:Glyoxylate and dicarboxylate metabolism,mmu01100:Metabolic pathways,
F8WHM5	golgi apparatus protein 1(Glg1)	mmu04514:Cell adhesion molecules (CAMs),
Q8R0H9	golgi associated, gamma adaptin ear containing, ARF binding protein 1(Gga1)	mmu04142:Lysosome,
Q6A099	golgi-specific brefeldin A-resistance factor 1(Gbf1)	mmu04144:Endocytosis,
B1AT92	growth factor receptor bound protein 2(Grb2)	mmu04010:MAPK signaling pathway,mmu04012:ErbB signaling pathway,mmu04014:Ras signaling pathway,mmu04062:Chemokine signaling pathway,mmu04068:FoxO signaling pathway,mmu04151:PI3K-Akt signaling pathway,mmu04320:Dorso-ventral axis formation,mmu04380:Osteoclast differentiation,mmu04510:Focal adhesion,mmu04540:Gap junction,mmu04550:Signaling pathways regulating pluripotency of stem cells,mmu04630:Jak-…
O35969	guanidinoacetate methyltransferase(Gamt)	mmu00260:Glycine, serine and threonine metabolism,mmu00330:Arginine and proline metabolism,mmu01100:Metabolic pathways,
Q9R111	guanine deaminase(Gda)	mmu00230:Purine metabolism,mmu01100:Metabolic pathways,
Q3THK7	guanine monophosphate synthetase(Gmps)	mmu00230:Purine metabolism,mmu00983:Drug metabolism - other enzymes,mmu01100:Metabolic pathways,
P08752	guanine nucleotide binding protein (G protein), alpha inhibiting 2(Gnai2)	mmu04015:Rap1 signaling pathway,mmu04022:cGMP-PKG signaling pathway,mmu04024:cAMP signaling pathway,mmu04062:Chemokine signaling pathway,mmu04071:Sphingolipid signaling pathway,mmu04261:Adrenergic signaling in cardiomyocytes,mmu04360:Axon guidance,mmu04540:Gap junction,mmu04611:Platelet activation,mmu04670:Leukocyte transendothelial migration,mmu04713:Circadian entrainment,mmu04723:Retrograde end…
Q9DC51	guanine nucleotide binding protein (G protein), alpha inhibiting 3(Gnai3)	mmu04015:Rap1 signaling pathway,mmu04022:cGMP-PKG signaling pathway,mmu04024:cAMP signaling pathway,mmu04062:Chemokine signaling pathway,mmu04071:Sphingolipid signaling pathway,mmu04261:Adrenergic signaling in cardiomyocytes,mmu04360:Axon guidance,mmu04540:Gap junction,mmu04611:Platelet activation,mmu04670:Leukocyte transendothelial migration,mmu04713:Circadian entrainment,mmu04723:Retrograde end…
P62874	guanine nucleotide binding protein (G protein), beta 1(Gnb1)	mmu04014:Ras signaling pathway,mmu04062:Chemokine signaling pathway,mmu04151:PI3K-Akt signaling pathway,mmu04713:Circadian entrainment,mmu04723:Retrograde endocannabinoid signaling,mmu04724:Glutamatergic synapse,mmu04725:Cholinergic synapse,mmu04726:Serotonergic synapse,mmu04727:GABAergic synapse,mmu04728:Dopaminergic synapse,mmu04744:Phototransduction,mmu05032:Morphine addiction,mmu05034:Alcohol…
P62880	guanine nucleotide binding protein (G protein), beta 2(Gnb2)	mmu04014:Ras signaling pathway,mmu04062:Chemokine signaling pathway,mmu04151:PI3K-Akt signaling pathway,mmu04713:Circadian entrainment,mmu04723:Retrograde endocannabinoid signaling,mmu04724:Glutamatergic synapse,mmu04725:Cholinergic synapse,mmu04726:Serotonergic synapse,mmu04727:GABAergic synapse,mmu04728:Dopaminergic synapse,mmu05032:Morphine addiction,mmu05034:Alcoholism,mmu05200:Pathways in ca…
Q9DAS9	guanine nucleotide binding protein (G protein), gamma 12(Gng12)	mmu04010:MAPK signaling pathway,mmu04014:Ras signaling pathway,mmu04062:Chemokine signaling pathway,mmu04151:PI3K-Akt signaling pathway,mmu04713:Circadian entrainment,mmu04723:Retrograde endocannabinoid signaling,mmu04724:Glutamatergic synapse,mmu04725:Cholinergic synapse,mmu04726:Serotonergic synapse,mmu04727:GABAergic synapse,mmu04728:Dopaminergic synapse,mmu04810:Regulation of actin cytoskelet…
O54865	guanylate cyclase 1, soluble, beta 3(Gucy1b3)	mmu00230:Purine metabolism,mmu04022:cGMP-PKG signaling pathway,mmu04270:Vascular smooth muscle contraction,mmu04540:Gap junction,mmu04611:Platelet activation,mmu04713:Circadian entrainment,mmu04730:Long-term depression,mmu04921:Oxytocin signaling pathway,mmu04924:Renin secretion,mmu04970:Salivary secretion,
P58710	gulonolactone (L-) oxidase(Gulo)	mmu00053:Ascorbate and aldarate metabolism,mmu01100:Metabolic pathways,
Q61699	heat shock 105kDa/110kDa protein 1(Hsph1)	mmu04141:Protein processing in endoplasmic reticulum,
P63038	heat shock protein 1 (chaperonin)(Hspd1)	mmu03018:RNA degradation,mmu04940:Type I diabetes mellitus,mmu05134:Legionellosis,mmu05152:Tuberculosis,
P16627	heat shock protein 1-like(Hspa1l)	mmu03040:Spliceosome,mmu04010:MAPK signaling pathway,mmu04141:Protein processing in endoplasmic reticulum,mmu04144:Endocytosis,mmu04612:Antigen processing and presentation,mmu04915:Estrogen signaling pathway,mmu05134:Legionellosis,mmu05145:Toxoplasmosis,mmu05162:Measles,mmu05164:Influenza A,
P17879	heat shock protein 1B(Hspa1b)	mmu03040:Spliceosome,mmu04010:MAPK signaling pathway,mmu04141:Protein processing in endoplasmic reticulum,mmu04144:Endocytosis,mmu04612:Antigen processing and presentation,mmu04915:Estrogen signaling pathway,mmu05134:Legionellosis,mmu05145:Toxoplasmosis,mmu05162:Measles,mmu05164:Influenza A,
P48722	heat shock protein 4 like(Hspa4l)	mmu04141:Protein processing in endoplasmic reticulum,
Q61316	heat shock protein 4(Hspa4)	mmu04612:Antigen processing and presentation,
P20029	heat shock protein 5(Hspa5)	mmu03060:Protein export,mmu04141:Protein processing in endoplasmic reticulum,mmu04918:Thyroid hormone synthesis,mmu05020:Prion diseases,
P63017	heat shock protein 8(Hspa8)	mmu03040:Spliceosome,mmu04010:MAPK signaling pathway,mmu04141:Protein processing in endoplasmic reticulum,mmu04144:Endocytosis,mmu04612:Antigen processing and presentation,mmu04915:Estrogen signaling pathway,mmu05134:Legionellosis,mmu05145:Toxoplasmosis,mmu05162:Measles,mmu05164:Influenza A,
P38647	heat shock protein 9(Hspa9)	mmu03018:RNA degradation,mmu05152:Tuberculosis,
P11499	heat shock protein 90 alpha (cytosolic), class B member 1(Hsp90ab1)	mmu04141:Protein processing in endoplasmic reticulum,mmu04151:PI3K-Akt signaling pathway,mmu04612:Antigen processing and presentation,mmu04621:NOD-like receptor signaling pathway,mmu04914:Progesterone-mediated oocyte maturation,mmu04915:Estrogen signaling pathway,mmu05200:Pathways in cancer,mmu05215:Prostate cancer,
P07901	heat shock protein 90, alpha (cytosolic), class A member 1(Hsp90aa1)	mmu04141:Protein processing in endoplasmic reticulum,mmu04151:PI3K-Akt signaling pathway,mmu04612:Antigen processing and presentation,mmu04621:NOD-like receptor signaling pathway,mmu04914:Progesterone-mediated oocyte maturation,mmu04915:Estrogen signaling pathway,mmu05200:Pathways in cancer,mmu05215:Prostate cancer,
P08113	heat shock protein 90, beta (Grp94), member 1(Hsp90b1)	mmu04141:Protein processing in endoplasmic reticulum,mmu04151:PI3K-Akt signaling pathway,mmu04915:Estrogen signaling pathway,mmu04918:Thyroid hormone synthesis,mmu05200:Pathways in cancer,mmu05215:Prostate cancer,
P14901	heme oxygenase 1(Hmox1)	mmu00860:Porphyrin and chlorophyll metabolism,mmu04066:HIF-1 signaling pathway,mmu04978:Mineral absorption,
Q91VB8	hemoglobin alpha, adult chain 1(Hba-a1)	mmu05143:African trypanosomiasis,mmu05144:Malaria,
P02088	hemoglobin, beta adult major chain(Hbb-b1)	mmu05143:African trypanosomiasis,mmu05144:Malaria,
A8DUK4	hemoglobin, beta adult s chain(Hbb-bs)	mmu05143:African trypanosomiasis,mmu05144:Malaria,
P49312	heterogeneous nuclear ribonucleoprotein A1(Hnrnpa1)	mmu03040:Spliceosome,
A2AL12	heterogeneous nuclear ribonucleoprotein A3(Hnrnpa3)	mmu03040:Spliceosome,
Q9Z204	heterogeneous nuclear ribonucleoprotein C(Hnrnpc)	mmu03040:Spliceosome,
B2M1R6	heterogeneous nuclear ribonucleoprotein K(Hnrnpk)	mmu03040:Spliceosome,mmu05168:Herpes simplex infection,mmu05203:Viral carcinogenesis,mmu05206:MicroRNAs in cancer,
Q9D0E1	heterogeneous nuclear ribonucleoprotein M(Hnrnpm)	mmu03040:Spliceosome,
G3XA10	heterogeneous nuclear ribonucleoprotein U(Hnrnpu)	mmu03040:Spliceosome,
Q3TRM8	hexokinase 3(Hk3)	mmu00010:Glycolysis / Gluconeogenesis,mmu00051:Fructose and mannose metabolism,mmu00052:Galactose metabolism,mmu00500:Starch and sucrose metabolism,mmu00520:Amino sugar and nucleotide sugar metabolism,mmu00524:Butirosin and neomycin biosynthesis,mmu01100:Metabolic pathways,mmu01130:Biosynthesis of antibiotics,mmu01200:Carbon metabolism,mmu04066:HIF-1 signaling pathway,mmu04910:Insulin signaling p…
Q8CFX1	hexose-6-phosphate dehydrogenase (glucose 1-dehydrogenase)(H6pd)	mmu00030:Pentose phosphate pathway,mmu01100:Metabolic pathways,mmu01200:Carbon metabolism,
P63158	high mobility group box 1(Hmgb1)	mmu03410:Base excision repair,
P35492	histidine ammonia lyase(Hal)	mmu00340:Histidine metabolism,mmu01100:Metabolic pathways,
Q61035	histidyl-tRNA synthetase(Hars)	mmu00970:Aminoacyl-tRNA biosynthesis,
P01899	histocompatibility 2, D region locus 1(H2-D1)	mmu04144:Endocytosis,mmu04145:Phagosome,mmu04514:Cell adhesion molecules (CAMs),mmu04612:Antigen processing and presentation,mmu04940:Type I diabetes mellitus,mmu05166:HTLV-I infection,mmu05168:Herpes simplex infection,mmu05169:Epstein-Barr virus infection,mmu05203:Viral carcinogenesis,mmu05320:Autoimmune thyroid disease,mmu05330:Allograft rejection,mmu05332:Graft-versus-host disease,mmu05416:Vir…
P01901	histocompatibility 2, K1, K region(H2-K1)	mmu04144:Endocytosis,mmu04145:Phagosome,mmu04514:Cell adhesion molecules (CAMs),mmu04612:Antigen processing and presentation,mmu04940:Type I diabetes mellitus,mmu05166:HTLV-I infection,mmu05168:Herpes simplex infection,mmu05169:Epstein-Barr virus infection,mmu05203:Viral carcinogenesis,mmu05320:Autoimmune thyroid disease,mmu05330:Allograft rejection,mmu05332:Graft-versus-host disease,mmu05416:Vir…
P01898	histocompatibility 2, Q region locus 10(H2-Q10)	mmu04144:Endocytosis,mmu04145:Phagosome,mmu04514:Cell adhesion molecules (CAMs),mmu04612:Antigen processing and presentation,mmu04940:Type I diabetes mellitus,mmu05166:HTLV-I infection,mmu05168:Herpes simplex infection,mmu05169:Epstein-Barr virus infection,mmu05203:Viral carcinogenesis,mmu05320:Autoimmune thyroid disease,mmu05330:Allograft rejection,mmu05332:Graft-versus-host disease,mmu05416:Vir…
F8WIX8	histone cluster 1, H2al(Hist1h2al)	mmu05034:Alcoholism,mmu05322:Systemic lupus erythematosus,
Q8CGP1	histone cluster 1, H2bk(Hist1h2bk)	mmu05034:Alcoholism,mmu05203:Viral carcinogenesis,mmu05322:Systemic lupus erythematosus,
P62806	histone cluster 1, H4h(Hist1h4h)	mmu05034:Alcoholism,mmu05203:Viral carcinogenesis,mmu05322:Systemic lupus erythematosus,
O09173	homogentisate 1, 2-dioxygenase(Hgd)	mmu00350:Tyrosine metabolism,mmu01100:Metabolic pathways,
Q00547	hyaluronan mediated motility receptor (RHAMM)(Hmmr)	mmu04512:ECM-receptor interaction,
Q61694	hydroxy-delta-5-steroid dehydrogenase, 3 beta- and steroid delta-isomerase 5(Hsd3b5)	mmu00140:Steroid hormone biosynthesis,mmu01100:Metabolic pathways,mmu04913:Ovarian steroidogenesis,mmu04925:Aldosterone synthesis and secretion,
Q9WU19	hydroxyacid oxidase 1, liver(Hao1)	mmu00630:Glyoxylate and dicarboxylate metabolism,mmu01100:Metabolic pathways,mmu01130:Biosynthesis of antibiotics,mmu01200:Carbon metabolism,mmu04146:Peroxisome,
Q99KB8	hydroxyacyl glutathione hydrolase(Hagh)	mmu00620:Pyruvate metabolism,
Q61425	hydroxyacyl-Coenzyme A dehydrogenase(Hadh)	mmu00062:Fatty acid elongation,mmu00071:Fatty acid degradation,mmu00280:Valine, leucine and isoleucine degradation,mmu00310:Lysine degradation,mmu00380:Tryptophan metabolism,mmu00650:Butanoate metabolism,mmu01100:Metabolic pathways,mmu01130:Biosynthesis of antibiotics,mmu01212:Fatty acid metabolism,
Q8BMS1	hydroxyacyl-Coenzyme A dehydrogenase/3-ketoacyl-Coenzyme A thiolase/enoyl-Coenzyme A hydratase (trifunctional protein), alpha subunit(Hadha)	mmu00062:Fatty acid elongation,mmu00071:Fatty acid degradation,mmu00280:Valine, leucine and isoleucine degradation,mmu00310:Lysine degradation,mmu00380:Tryptophan metabolism,mmu00410:beta-Alanine metabolism,mmu00640:Propanoate metabolism,mmu00650:Butanoate metabolism,mmu01040:Biosynthesis of unsaturated fatty acids,mmu01100:Metabolic pathways,mmu01130:Biosynthesis of antibiotics,mmu01200:Carbon m…
Q99JY0	hydroxyacyl-Coenzyme A dehydrogenase/3-ketoacyl-Coenzyme A thiolase/enoyl-Coenzyme A hydratase (trifunctional protein), beta subunit(Hadhb)	mmu00062:Fatty acid elongation,mmu00071:Fatty acid degradation,mmu00280:Valine, leucine and isoleucine degradation,mmu01100:Metabolic pathways,mmu01130:Biosynthesis of antibiotics,mmu01212:Fatty acid metabolism,
P22907	hydroxymethylbilane synthase(Hmbs)	mmu00860:Porphyrin and chlorophyll metabolism,mmu01100:Metabolic pathways,
Q8VCC1	hydroxyprostaglandin dehydrogenase 15 (NAD)(Hpgd)	mmu05202:Transcriptional misregulation in cancer,
Q99N15	hydroxysteroid (17-beta) dehydrogenase 10(Hsd17b10)	mmu00280:Valine, leucine and isoleucine degradation,mmu01100:Metabolic pathways,mmu01130:Biosynthesis of antibiotics,mmu05010:Alzheimer's disease,
O70503	hydroxysteroid (17-beta) dehydrogenase 12(Hsd17b12)	mmu00062:Fatty acid elongation,mmu00140:Steroid hormone biosynthesis,mmu01040:Biosynthesis of unsaturated fatty acids,mmu01100:Metabolic pathways,mmu01212:Fatty acid metabolism,
P51658	hydroxysteroid (17-beta) dehydrogenase 2(Hsd17b2)	mmu00140:Steroid hormone biosynthesis,mmu01100:Metabolic pathways,mmu04913:Ovarian steroidogenesis,
P51660	hydroxysteroid (17-beta) dehydrogenase 4(Hsd17b4)	mmu00120:Primary bile acid biosynthesis,mmu01100:Metabolic pathways,mmu04146:Peroxisome,
O88736	hydroxysteroid (17-beta) dehydrogenase 7(Hsd17b7)	mmu00100:Steroid biosynthesis,mmu00140:Steroid hormone biosynthesis,mmu01100:Metabolic pathways,mmu01130:Biosynthesis of antibiotics,mmu04913:Ovarian steroidogenesis,
Q3TJI8	hydroxysteroid 11-beta dehydrogenase 1(Hsd11b1)	mmu00140:Steroid hormone biosynthesis,mmu00980:Metabolism of xenobiotics by cytochrome P450,mmu01100:Metabolic pathways,mmu05204:Chemical carcinogenesis,
P00493	hypoxanthine guanine phosphoribosyl transferase(Hprt)	mmu00230:Purine metabolism,mmu00983:Drug metabolism - other enzymes,mmu01100:Metabolic pathways,
Q9JKR6	hypoxia up-regulated 1(Hyou1)	mmu04141:Protein processing in endoplasmic reticulum,
Q5NCB5	immunity-related GTPase family M member 1(Irgm1)	mmu05145:Toxoplasmosis,
P40936	indolethylamine N-methyltransferase(Inmt)	mmu00380:Tryptophan metabolism,mmu00450:Selenocompound metabolism,
P24547	inosine 5'-phosphate dehydrogenase 2(Impdh2)	mmu00230:Purine metabolism,mmu00983:Drug metabolism - other enzymes,mmu01100:Metabolic pathways,
Q9D892	inosine triphosphatase (nucleoside triphosphate pyrophosphatase)(Itpa)	mmu00230:Purine metabolism,mmu00983:Drug metabolism - other enzymes,mmu01100:Metabolic pathways,
Q924B0	inositol (myo)-1(or 4)-monophosphatase 1(Impa1)	mmu00562:Inositol phosphate metabolism,mmu01100:Metabolic pathways,mmu04070:Phosphatidylinositol signaling system,
F6RPJ9	insulin degrading enzyme(Ide)	mmu05010:Alzheimer's disease,
Q3V3R4	integrin alpha 1(Itga1)	mmu04151:PI3K-Akt signaling pathway,mmu04510:Focal adhesion,mmu04512:ECM-receptor interaction,mmu04640:Hematopoietic cell lineage,mmu04810:Regulation of actin cytoskeleton,mmu05410:Hypertrophic cardiomyopathy (HCM),mmu05412:Arrhythmogenic right ventricular cardiomyopathy (ARVC),mmu05414:Dilated cardiomyopathy,
P11688	integrin alpha 5 (fibronectin receptor alpha)(Itga5)	mmu04145:Phagosome,mmu04151:PI3K-Akt signaling pathway,mmu04510:Focal adhesion,mmu04512:ECM-receptor interaction,mmu04640:Hematopoietic cell lineage,mmu04810:Regulation of actin cytoskeleton,mmu05100:Bacterial invasion of epithelial cells,mmu05133:Pertussis,mmu05205:Proteoglycans in cancer,mmu05206:MicroRNAs in cancer,mmu05410:Hypertrophic cardiomyopathy (HCM),mmu05412:Arrhythmogenic right ventri…
E9QNL8	integrin alpha L(Itgal)	mmu04015:Rap1 signaling pathway,mmu04514:Cell adhesion molecules (CAMs),mmu04650:Natural killer cell mediated cytotoxicity,mmu04670:Leukocyte transendothelial migration,mmu04810:Regulation of actin cytoskeleton,mmu05144:Malaria,mmu05150:Staphylococcus aureus infection,mmu05166:HTLV-I infection,mmu05169:Epstein-Barr virus infection,mmu05323:Rheumatoid arthritis,mmu05416:Viral myocarditis,
P09055	integrin beta 1 (fibronectin receptor beta)(Itgb1)	mmu04015:Rap1 signaling pathway,mmu04145:Phagosome,mmu04151:PI3K-Akt signaling pathway,mmu04360:Axon guidance,mmu04510:Focal adhesion,mmu04512:ECM-receptor interaction,mmu04514:Cell adhesion molecules (CAMs),mmu04611:Platelet activation,mmu04670:Leukocyte transendothelial migration,mmu04810:Regulation of actin cytoskeleton,mmu05100:Bacterial invasion of epithelial cells,mmu05133:Pertussis,mmu0514…
M0QWA7	integrin beta 2(Itgb2)	mmu04015:Rap1 signaling pathway,mmu04145:Phagosome,mmu04390:Hippo signaling pathway,mmu04514:Cell adhesion molecules (CAMs),mmu04650:Natural killer cell mediated cytotoxicity,mmu04670:Leukocyte transendothelial migration,mmu04810:Regulation of actin cytoskeleton,mmu05133:Pertussis,mmu05134:Legionellosis,mmu05140:Leishmaniasis,mmu05144:Malaria,mmu05146:Amoebiasis,mmu05150:Staphylococcus aureus inf…
O55222	integrin linked kinase(Ilk)	mmu03320:PPAR signaling pathway,mmu04510:Focal adhesion,mmu05100:Bacterial invasion of epithelial cells,mmu05213:Endometrial cancer,
P13597	intercellular adhesion molecule 1(Icam1)	mmu04064:NF-kappa B signaling pathway,mmu04514:Cell adhesion molecules (CAMs),mmu04650:Natural killer cell mediated cytotoxicity,mmu04668:TNF signaling pathway,mmu04670:Leukocyte transendothelial migration,mmu05143:African trypanosomiasis,mmu05144:Malaria,mmu05150:Staphylococcus aureus infection,mmu05164:Influenza A,mmu05166:HTLV-I infection,mmu05169:Epstein-Barr virus infection,mmu05323:Rheumato…
Q61635	interferon gamma inducible protein 47(Ifi47)	mmu04668:TNF signaling pathway,
Q9DCX8	iodotyrosine deiodinase(Iyd)	mmu04918:Thyroid hormone synthesis,
O88844	isocitrate dehydrogenase 1 (NADP+), soluble(Idh1)	mmu00020:Citrate cycle (TCA cycle),mmu00480:Glutathione metabolism,mmu01100:Metabolic pathways,mmu01130:Biosynthesis of antibiotics,mmu01200:Carbon metabolism,mmu01210:2-Oxocarboxylic acid metabolism,mmu01230:Biosynthesis of amino acids,mmu04146:Peroxisome,
P54071	isocitrate dehydrogenase 2 (NADP+), mitochondrial(Idh2)	mmu00020:Citrate cycle (TCA cycle),mmu00480:Glutathione metabolism,mmu01100:Metabolic pathways,mmu01130:Biosynthesis of antibiotics,mmu01200:Carbon metabolism,mmu01210:2-Oxocarboxylic acid metabolism,mmu01230:Biosynthesis of amino acids,mmu04146:Peroxisome,
Q9D6R2	isocitrate dehydrogenase 3 (NAD+) alpha(Idh3a)	mmu00020:Citrate cycle (TCA cycle),mmu01100:Metabolic pathways,mmu01130:Biosynthesis of antibiotics,mmu01200:Carbon metabolism,mmu01210:2-Oxocarboxylic acid metabolism,mmu01230:Biosynthesis of amino acids,
Q91VA7	isocitrate dehydrogenase 3 (NAD+) beta(Idh3b)	mmu00020:Citrate cycle (TCA cycle),mmu01100:Metabolic pathways,mmu01130:Biosynthesis of antibiotics,mmu01200:Carbon metabolism,mmu01210:2-Oxocarboxylic acid metabolism,mmu01230:Biosynthesis of amino acids,
Q8BIJ6	isoleucine-tRNA synthetase 2, mitochondrial(Iars2)	mmu00970:Aminoacyl-tRNA biosynthesis,
Q8BU30	isoleucine-tRNA synthetase(Iars)	mmu00970:Aminoacyl-tRNA biosynthesis,
P58044, G3XA48	isopentenyl-diphosphate delta isomerase(Idi1)	mmu00900:Terpenoid backbone biosynthesis,mmu01100:Metabolic pathways,mmu01130:Biosynthesis of antibiotics,
Q9JHI5	isovaleryl coenzyme A dehydrogenase(Ivd)	mmu00280:Valine, leucine and isoleucine degradation,mmu01100:Metabolic pathways,
Q02257	junction plakoglobin(Jup)	mmu05200:Pathways in cancer,mmu05202:Transcriptional misregulation in cancer,mmu05221:Acute myeloid leukemia,mmu05412:Arrhythmogenic right ventricular cardiomyopathy (ARVC),
P70168	karyopherin (importin) beta 1(Kpnb1)	mmu03013:RNA transport,
P97328, E9Q1Q9	ketohexokinase(Khk)	mmu00051:Fructose and mannose metabolism,mmu01100:Metabolic pathways,
Q9DCY0	kidney expressed gene 1(Keg1)	mmu00360:Phenylalanine metabolism,
Q61768	kinesin family member 5B(Kif5b)	mmu04144:Endocytosis,mmu04728:Dopaminergic synapse,
Q9DBS5	kinesin light chain 4(Klc4)	mmu05132:Salmonella infection,
D3YTY9	kininogen 1(Kng1)	mmu04610:Complement and coagulation cascades,
Q9CXF0	kynureninase (L-kynurenine hydrolase)(Kynu)	mmu00380:Tryptophan metabolism,mmu01100:Metabolic pathways,
Q91WN4	kynurenine 3-monooxygenase (kynurenine 3-hydroxylase)(Kmo)	mmu00380:Tryptophan metabolism,mmu01100:Metabolic pathways,
Q8BTY1	kynurenine aminotransferase 1(Kyat1)	mmu00380:Tryptophan metabolism,mmu00450:Selenocompound metabolism,mmu01100:Metabolic pathways,mmu05204:Chemical carcinogenesis,
Q71RI9	kynurenine aminotransferase 3(Kyat3)	mmu00380:Tryptophan metabolism,mmu00450:Selenocompound metabolism,mmu01100:Metabolic pathways,mmu05204:Chemical carcinogenesis,
P06151	lactate dehydrogenase A(Ldha)	mmu00010:Glycolysis / Gluconeogenesis,mmu00270:Cysteine and methionine metabolism,mmu00620:Pyruvate metabolism,mmu00640:Propanoate metabolism,mmu01100:Metabolic pathways,mmu01130:Biosynthesis of antibiotics,mmu04922:Glucagon signaling pathway,
Q7TNG8	lactate dehydrogenase D(Ldhd)	mmu00620:Pyruvate metabolism,
P48678	lamin A(Lmna)	mmu05410:Hypertrophic cardiomyopathy (HCM),mmu05412:Arrhythmogenic right ventricular cardiomyopathy (ARVC),mmu05414:Dilated cardiomyopathy,
F8VQ40	laminin, alpha 1(Lama1)	mmu04151:PI3K-Akt signaling pathway,mmu04510:Focal adhesion,mmu04512:ECM-receptor interaction,mmu05145:Toxoplasmosis,mmu05146:Amoebiasis,mmu05200:Pathways in cancer,mmu05222:Small cell lung cancer,
P02468	laminin, gamma 1(Lamc1)	mmu04151:PI3K-Akt signaling pathway,mmu04510:Focal adhesion,mmu04512:ECM-receptor interaction,mmu05020:Prion diseases,mmu05145:Toxoplasmosis,mmu05146:Amoebiasis,mmu05200:Pathways in cancer,mmu05222:Small cell lung cancer,
Q8BLN5	lanosterol synthase(Lss)	mmu00100:Steroid biosynthesis,mmu01100:Metabolic pathways,mmu01130:Biosynthesis of antibiotics,
Q9D0F3	lectin, mannose-binding, 1(Lman1)	mmu04141:Protein processing in endoplasmic reticulum,
O89017	legumain(Lgmn)	mmu04142:Lysosome,mmu04612:Antigen processing and presentation,
Q9CPY7	leucine aminopeptidase 3(Lap3)	mmu00330:Arginine and proline metabolism,mmu00480:Glutathione metabolism,mmu01100:Metabolic pathways,
Q8BMJ2	leucyl-tRNA synthetase(Lars)	mmu00970:Aminoacyl-tRNA biosynthesis,
P24527	leukotriene A4 hydrolase(Lta4h)	mmu00590:Arachidonic acid metabolism,mmu01100:Metabolic pathways,
Q9ET01	liver glycogen phosphorylase(Pygl)	mmu00500:Starch and sucrose metabolism,mmu01100:Metabolic pathways,mmu04910:Insulin signaling pathway,mmu04922:Glucagon signaling pathway,mmu04931:Insulin resistance,
Q91ZX7	low density lipoprotein receptor-related protein 1(Lrp1)	mmu05010:Alzheimer's disease,mmu05144:Malaria,
P51885	lumican(Lum)	mmu05205:Proteoglycans in cancer,
P97823	lysophospholipase 1(Lypla1)	mmu00564:Glycerophospholipid metabolism,mmu05231:Choline metabolism in cancer,
P11438	lysosomal-associated membrane protein 1(Lamp1)	mmu04142:Lysosome,mmu04145:Phagosome,mmu05152:Tuberculosis,
P17047	lysosomal-associated membrane protein 2(Lamp2)	mmu04142:Lysosome,mmu04145:Phagosome,mmu05152:Tuberculosis,
P17897	lysozyme 1(Lyz1)	mmu04970:Salivary secretion,
Q99MN1	lysyl-tRNA synthetase(Kars)	mmu00970:Aminoacyl-tRNA biosynthesis,
P34884	macrophage migration inhibitory factor(Mif)	mmu00350:Tyrosine metabolism,mmu00360:Phenylalanine metabolism,
P14152	malate dehydrogenase 1, NAD (soluble)(Mdh1)	mmu00020:Citrate cycle (TCA cycle),mmu00270:Cysteine and methionine metabolism,mmu00620:Pyruvate metabolism,mmu00630:Glyoxylate and dicarboxylate metabolism,mmu01100:Metabolic pathways,mmu01130:Biosynthesis of antibiotics,mmu01200:Carbon metabolism,mmu04964:Proximal tubule bicarbonate reclamation,
P08249	malate dehydrogenase 2, NAD (mitochondrial)(Mdh2)	mmu00020:Citrate cycle (TCA cycle),mmu00270:Cysteine and methionine metabolism,mmu00620:Pyruvate metabolism,mmu00630:Glyoxylate and dicarboxylate metabolism,mmu01100:Metabolic pathways,mmu01130:Biosynthesis of antibiotics,mmu01200:Carbon metabolism,
P06801	malic enzyme 1, NADP(+)-dependent, cytosolic(Me1)	mmu00620:Pyruvate metabolism,mmu01100:Metabolic pathways,mmu01200:Carbon metabolism,
B5THE2	maltase-glucoamylase(Mgam)	mmu00052:Galactose metabolism,mmu00500:Starch and sucrose metabolism,mmu01100:Metabolic pathways,mmu04973:Carbohydrate digestion and absorption,
Q61830	mannose receptor, C type 1(Mrc1)	mmu04145:Phagosome,mmu05152:Tuberculosis,
P27046	mannosidase 2, alpha 1(Man2a1)	mmu00510:N-Glycan biosynthesis,mmu01100:Metabolic pathways,
O09159	mannosidase 2, alpha B1(Man2b1)	mmu00511:Other glycan degradation,mmu04142:Lysosome,
E9PZ88	mannosidase, alpha, class 2C, member 1(Man2c1)	mmu00511:Other glycan degradation,
Q80UM7	mannosyl-oligosaccharide glucosidase(Mogs)	mmu00510:N-Glycan biosynthesis,mmu01100:Metabolic pathways,mmu04141:Protein processing in endoplasmic reticulum,
Q9JLN9	mechanistic target of rapamycin (serine/threonine kinase)(Mtor)	mmu04012:ErbB signaling pathway,mmu04066:HIF-1 signaling pathway,mmu04150:mTOR signaling pathway,mmu04151:PI3K-Akt signaling pathway,mmu04152:AMPK signaling pathway,mmu04910:Insulin signaling pathway,mmu04919:Thyroid hormone signaling pathway,mmu04920:Adipocytokine signaling pathway,mmu04930:Type II diabetes mellitus,mmu04931:Insulin resistance,mmu05200:Pathways in cancer,mmu05205:Proteoglycans i…
Q99J99	mercaptopyruvate sulfurtransferase(Mpst)	mmu00270:Cysteine and methionine metabolism,mmu00920:Sulfur metabolism,mmu01100:Metabolic pathways,mmu04122:Sulfur relay system,
Q91X83	methionine adenosyltransferase I, alpha(Mat1a)	mmu00270:Cysteine and methionine metabolism,mmu01100:Metabolic pathways,mmu01230:Biosynthesis of amino acids,
Q3THS6	methionine adenosyltransferase II, alpha(Mat2a)	mmu00270:Cysteine and methionine metabolism,mmu01100:Metabolic pathways,mmu01230:Biosynthesis of amino acids,
Q99LB6	methionine adenosyltransferase II, beta(Mat2b)	mmu00270:Cysteine and methionine metabolism,mmu01100:Metabolic pathways,mmu01230:Biosynthesis of amino acids,
Q68FL6	methionine-tRNA synthetase(Mars)	mmu00450:Selenocompound metabolism,mmu00970:Aminoacyl-tRNA biosynthesis,
Q99MR8	methylcrotonoyl-Coenzyme A carboxylase 1 (alpha)(Mccc1)	mmu00280:Valine, leucine and isoleucine degradation,mmu01100:Metabolic pathways,
Q3ULD5	methylcrotonoyl-Coenzyme A carboxylase 2 (beta)(Mccc2)	mmu00280:Valine, leucine and isoleucine degradation,mmu01100:Metabolic pathways,
Q3V3R1	methylenetetrahydrofolate dehydrogenase (NADP+ dependent) 1-like(Mthfd1l)	mmu00670:One carbon pool by folate,mmu01100:Metabolic pathways,
Q922D8	methylenetetrahydrofolate dehydrogenase (NADP+ dependent), methenyltetrahydrofolate cyclohydrolase, formyltetrahydrofolate synthase(Mthfd1)	mmu00670:One carbon pool by folate,mmu01100:Metabolic pathways,
Q9D1I5	methylmalonyl CoA epimerase(Mcee)	mmu00280:Valine, leucine and isoleucine degradation,mmu00630:Glyoxylate and dicarboxylate metabolism,mmu00640:Propanoate metabolism,mmu01100:Metabolic pathways,mmu01200:Carbon metabolism,
P16332	methylmalonyl-Coenzyme A mutase(Mut)	mmu00280:Valine, leucine and isoleucine degradation,mmu00630:Glyoxylate and dicarboxylate metabolism,mmu00640:Propanoate metabolism,mmu01100:Metabolic pathways,mmu01200:Carbon metabolism,
Q9CQ65	methylthioadenosine phosphorylase(Mtap)	mmu00270:Cysteine and methionine metabolism,mmu01100:Metabolic pathways,
Q91VS7	microsomal glutathione S-transferase 1(Mgst1)	mmu00480:Glutathione metabolism,mmu00980:Metabolism of xenobiotics by cytochrome P450,mmu00982:Drug metabolism - cytochrome P450,mmu05204:Chemical carcinogenesis,
O08601	microsomal triglyceride transfer protein(Mttp)	mmu04975:Fat digestion and absorption,
Q8VCF0	mitochondrial antiviral signaling protein(Mavs)	mmu04622:RIG-I-like receptor signaling pathway,mmu04623:Cytosolic DNA-sensing pathway,mmu05160:Hepatitis C,mmu05161:Hepatitis B,mmu05162:Measles,mmu05164:Influenza A,mmu05168:Herpes simplex infection,
Q9DB15	mitochondrial ribosomal protein L12(Mrpl12)	mmu03010:Ribosome,
F7CXG9	mitochondrial ribosomal protein L13(Mrpl13)	mmu03010:Ribosome,
Q9D1N9	mitochondrial ribosomal protein L21(Mrpl21)	mmu03010:Ribosome,
Q8BU88	mitochondrial ribosomal protein L22(Mrpl22)	mmu03010:Ribosome,
Q9D1B9	mitochondrial ribosomal protein L28(Mrpl28)	mmu03010:Ribosome,
Q9DCS3	mitochondrial trans-2-enoyl-CoA reductase(Mecr)	mmu00062:Fatty acid elongation,mmu01100:Metabolic pathways,mmu01212:Fatty acid metabolism,
P63085	mitogen-activated protein kinase 1(Mapk1)	mmu04010:MAPK signaling pathway,mmu04012:ErbB signaling pathway,mmu04014:Ras signaling pathway,mmu04015:Rap1 signaling pathway,mmu04022:cGMP-PKG signaling pathway,mmu04024:cAMP signaling pathway,mmu04062:Chemokine signaling pathway,mmu04066:HIF-1 signaling pathway,mmu04068:FoxO signaling pathway,mmu04071:Sphingolipid signaling pathway,mmu04114:Oocyte meiosis,mmu04150:mTOR signaling pathway,mmu041…
Q63844	mitogen-activated protein kinase 3(Mapk3)	mmu04010:MAPK signaling pathway,mmu04012:ErbB signaling pathway,mmu04014:Ras signaling pathway,mmu04015:Rap1 signaling pathway,mmu04022:cGMP-PKG signaling pathway,mmu04024:cAMP signaling pathway,mmu04062:Chemokine signaling pathway,mmu04066:HIF-1 signaling pathway,mmu04068:FoxO signaling pathway,mmu04071:Sphingolipid signaling pathway,mmu04114:Oocyte meiosis,mmu04150:mTOR signaling pathway,mmu041…
P26041	moesin(Msn)	mmu04670:Leukocyte transendothelial migration,mmu04810:Regulation of actin cytoskeleton,mmu05162:Measles,mmu05205:Proteoglycans in cancer,
Q9Z224	molybdenum cofactor synthesis 2(Mocs2)	mmu00790:Folate biosynthesis,mmu01100:Metabolic pathways,mmu04122:Sulfur relay system,
Q64133	monoamine oxidase A(Maoa)	mmu00260:Glycine, serine and threonine metabolism,mmu00330:Arginine and proline metabolism,mmu00340:Histidine metabolism,mmu00350:Tyrosine metabolism,mmu00360:Phenylalanine metabolism,mmu00380:Tryptophan metabolism,mmu00982:Drug metabolism - cytochrome P450,mmu01100:Metabolic pathways,mmu04726:Serotonergic synapse,mmu04728:Dopaminergic synapse,mmu05030:Cocaine addiction,mmu05031:Amphetamine addic…
Q8BW75	monoamine oxidase B(Maob)	mmu00260:Glycine, serine and threonine metabolism,mmu00330:Arginine and proline metabolism,mmu00340:Histidine metabolism,mmu00350:Tyrosine metabolism,mmu00360:Phenylalanine metabolism,mmu00380:Tryptophan metabolism,mmu00982:Drug metabolism - cytochrome P450,mmu01100:Metabolic pathways,mmu04726:Serotonergic synapse,mmu04728:Dopaminergic synapse,mmu05030:Cocaine addiction,mmu05031:Amphetamine addic…
O35678	monoglyceride lipase(Mgll)	mmu00561:Glycerolipid metabolism,mmu01100:Metabolic pathways,mmu04723:Retrograde endocannabinoid signaling,mmu04923:Regulation of lipolysis in adipocytes,
Q9JHU9	myo-inositol 1-phosphate synthase A1(Isyna1)	mmu00562:Inositol phosphate metabolism,mmu01100:Metabolic pathways,mmu01130:Biosynthesis of antibiotics,
Q6URW6	myosin, heavy polypeptide 14(Myh14)	mmu04530:Tight junction,
Q8VDD5	myosin, heavy polypeptide 9, non-muscle(Myh9)	mmu04530:Tight junction,
Q6ZWQ9	myosin, light chain 12A, regulatory, non-sarcomeric(Myl12a)	mmu04510:Focal adhesion,mmu04530:Tight junction,mmu04611:Platelet activation,mmu04670:Leukocyte transendothelial migration,mmu04810:Regulation of actin cytoskeleton,
Q60605	myosin, light polypeptide 6, alkali, smooth muscle and non-muscle(Myl6)	mmu04270:Vascular smooth muscle contraction,mmu04921:Oxytocin signaling pathway,
Q8CI43	myosin, light polypeptide 6B(Myl6b)	mmu04270:Vascular smooth muscle contraction,mmu04921:Oxytocin signaling pathway,
Q9CQ19	myosin, light polypeptide 9, regulatory(Myl9)	mmu04022:cGMP-PKG signaling pathway,mmu04024:cAMP signaling pathway,mmu04270:Vascular smooth muscle contraction,mmu04510:Focal adhesion,mmu04530:Tight junction,mmu04670:Leukocyte transendothelial migration,mmu04810:Regulation of actin cytoskeleton,mmu04921:Oxytocin signaling pathway,
Q6PDN3	myosin, light polypeptide kinase(Mylk)	mmu04020:Calcium signaling pathway,mmu04022:cGMP-PKG signaling pathway,mmu04270:Vascular smooth muscle contraction,mmu04510:Focal adhesion,mmu04611:Platelet activation,mmu04810:Regulation of actin cytoskeleton,mmu04921:Oxytocin signaling pathway,mmu04971:Gastric acid secretion,
P26645	myristoylated alanine rich protein kinase C substrate(Marcks)	mmu04666:Fc gamma R-mediated phagocytosis,mmu05206:MicroRNAs in cancer,
P18293	natriuretic peptide receptor 1(Npr1)	mmu00230:Purine metabolism,mmu04022:cGMP-PKG signaling pathway,mmu04024:cAMP signaling pathway,mmu04270:Vascular smooth muscle contraction,mmu04921:Oxytocin signaling pathway,mmu04923:Regulation of lipolysis in adipocytes,mmu04924:Renin secretion,mmu04925:Aldosterone synthesis and secretion,
P46935	neural precursor cell expressed, developmentally down-regulated 4(Nedd4)	mmu04120:Ubiquitin mediated proteolysis,mmu04144:Endocytosis,mmu05169:Epstein-Barr virus infection,
Q9D091	neuroblastoma ras oncogene(Nras)	mmu04010:MAPK signaling pathway,mmu04012:ErbB signaling pathway,mmu04014:Ras signaling pathway,mmu04015:Rap1 signaling pathway,mmu04062:Chemokine signaling pathway,mmu04068:FoxO signaling pathway,mmu04071:Sphingolipid signaling pathway,mmu04151:PI3K-Akt signaling pathway,mmu04360:Axon guidance,mmu04370:VEGF signaling pathway,mmu04540:Gap junction,mmu04550:Signaling pathways regulating pluripotenc…
Q91YP2	neurolysin (metallopeptidase M3 family)(Nln)	mmu04614:Renin-angiotensin system,
Q61941	nicotinamide nucleotide transhydrogenase(Nnt)	mmu00760:Nicotinate and nicotinamide metabolism,mmu01100:Metabolic pathways,
Q99KQ4	nicotinamide phosphoribosyltransferase(Nampt)	mmu00760:Nicotinate and nicotinamide metabolism,mmu01100:Metabolic pathways,
Q8CC86	nicotinate phosphoribosyltransferase(Naprt)	mmu00760:Nicotinate and nicotinamide metabolism,mmu01100:Metabolic pathways,
Q9JHW2	nitrilase family, member 2(Nit2)	mmu00250:Alanine, aspartate and glutamate metabolism,
P11930	nudix (nucleoside diphosphate linked moiety X)-type motif 19(Nudt19)	mmu04146:Peroxisome,
Q9CQF3	nudix (nucleoside diphosphate linked moiety X)-type motif 21(Nudt21)	mmu03015:mRNA surveillance pathway,
Q99P30	nudix (nucleoside diphosphate linked moiety X)-type motif 7(Nudt7)	mmu04146:Peroxisome,
P29758	ornithine aminotransferase(Oat)	mmu00330:Arginine and proline metabolism,mmu01100:Metabolic pathways,mmu01130:Biosynthesis of antibiotics,
Q8R1A8	ornithine transcarbamylase(Otc)	mmu00220:Arginine biosynthesis,mmu01100:Metabolic pathways,mmu01130:Biosynthesis of antibiotics,mmu01230:Biosynthesis of amino acids,
Z4YJV4	oxoglutarate (alpha-ketoglutarate) dehydrogenase (lipoamide)(Ogdh)	mmu00020:Citrate cycle (TCA cycle),mmu00310:Lysine degradation,mmu00380:Tryptophan metabolism,mmu01100:Metabolic pathways,mmu01130:Biosynthesis of antibiotics,mmu01200:Carbon metabolism,
Q8CIN4	p21 protein (Cdc42/Rac)-activated kinase 2(Pak2)	mmu04010:MAPK signaling pathway,mmu04012:ErbB signaling pathway,mmu04014:Ras signaling pathway,mmu04360:Axon guidance,mmu04510:Focal adhesion,mmu04660:T cell receptor signaling pathway,mmu04810:Regulation of actin cytoskeleton,mmu05211:Renal cell carcinoma,
O88531	palmitoyl-protein thioesterase 1(Ppt1)	mmu00062:Fatty acid elongation,mmu01100:Metabolic pathways,mmu01212:Fatty acid metabolism,mmu04142:Lysosome,
Q9D0W5	peptidylprolyl isomerase (cyclophilin)-like 1(Ppil1)	mmu03040:Spliceosome,
Q99KR7	peptidylprolyl isomerase F (cyclophilin F)(Ppif)	mmu04020:Calcium signaling pathway,mmu04022:cGMP-PKG signaling pathway,mmu05012:Parkinson's disease,mmu05016:Huntington's disease,mmu05145:Toxoplasmosis,
B1B0C7	perlecan (heparan sulfate proteoglycan 2)(Hspg2)	mmu04512:ECM-receptor interaction,mmu05161:Hepatitis B,mmu05205:Proteoglycans in cancer,
P35700	peroxiredoxin 1(Prdx1)	mmu04146:Peroxisome,
P99029	peroxiredoxin 5(Prdx5)	mmu04146:Peroxisome,
Q6GT24	peroxiredoxin 6(Prdx6)	mmu01100:Metabolic pathways,
Q5BL07	peroxisomal biogenesis factor 1(Pex1)	mmu04146:Peroxisome,
Q9R0A0	peroxisomal biogenesis factor 14(Pex14)	mmu04146:Peroxisome,
Q8VCI5	peroxisomal biogenesis factor 19(Pex19)	mmu04146:Peroxisome,
Q99LC9	peroxisomal biogenesis factor 6(Pex6)	mmu04146:Peroxisome,
Q3UXD9	peroxisomal trans-2-enoyl-CoA reductase(Pecr)	mmu01040:Biosynthesis of unsaturated fatty acids,mmu01212:Fatty acid metabolism,mmu04146:Peroxisome,
P16331	phenylalanine hydroxylase(Pah)	mmu00360:Phenylalanine metabolism,mmu00400:Phenylalanine, tyrosine and tryptophan biosynthesis,mmu01100:Metabolic pathways,mmu01230:Biosynthesis of amino acids,
E9PWY9	phenylalanyl-tRNA synthetase, alpha subunit(Farsa)	mmu00970:Aminoacyl-tRNA biosynthesis,
Q9WUA2	phenylalanyl-tRNA synthetase, beta subunit(Farsb)	mmu00970:Aminoacyl-tRNA biosynthesis,
P70245	phenylalkylamine Ca2+ antagonist (emopamil) binding protein(Ebp)	mmu00100:Steroid biosynthesis,mmu01100:Metabolic pathways,
A2ABY3	phosphate cytidylyltransferase 2, ethanolamine(Pcyt2)	mmu00564:Glycerophospholipid metabolism,mmu01100:Metabolic pathways,
Q922S4	phosphodiesterase 2A, cGMP-stimulated(Pde2a)	mmu00230:Purine metabolism,mmu04022:cGMP-PKG signaling pathway,mmu04925:Aldosterone synthesis and secretion,mmu05032:Morphine addiction,
Q9Z2V4	phosphoenolpyruvate carboxykinase 1, cytosolic(Pck1)	mmu00010:Glycolysis / Gluconeogenesis,mmu00020:Citrate cycle (TCA cycle),mmu00620:Pyruvate metabolism,mmu01100:Metabolic pathways,mmu01130:Biosynthesis of antibiotics,mmu03320:PPAR signaling pathway,mmu04068:FoxO signaling pathway,mmu04151:PI3K-Akt signaling pathway,mmu04152:AMPK signaling pathway,mmu04910:Insulin signaling pathway,mmu04920:Adipocytokine signaling pathway,mmu04922:Glucagon signal…
Q8BH04	phosphoenolpyruvate carboxykinase 2 (mitochondrial)(Pck2)	mmu00010:Glycolysis / Gluconeogenesis,mmu00020:Citrate cycle (TCA cycle),mmu00620:Pyruvate metabolism,mmu01100:Metabolic pathways,mmu01130:Biosynthesis of antibiotics,mmu03320:PPAR signaling pathway,mmu04068:FoxO signaling pathway,mmu04151:PI3K-Akt signaling pathway,mmu04152:AMPK signaling pathway,mmu04910:Insulin signaling pathway,mmu04920:Adipocytokine signaling pathway,mmu04922:Glucagon signal…
P12382	phosphofructokinase, liver, B-type(Pfkl)	mmu00010:Glycolysis / Gluconeogenesis,mmu00030:Pentose phosphate pathway,mmu00051:Fructose and mannose metabolism,mmu00052:Galactose metabolism,mmu01100:Metabolic pathways,mmu01130:Biosynthesis of antibiotics,mmu01200:Carbon metabolism,mmu01230:Biosynthesis of amino acids,mmu03018:RNA degradation,mmu04152:AMPK signaling pathway,mmu05230:Central carbon metabolism in cancer,
Q7TSV4	phosphoglucomutase 1(Pgm1)	mmu00010:Glycolysis / Gluconeogenesis,mmu00030:Pentose phosphate pathway,mmu00052:Galactose metabolism,mmu00230:Purine metabolism,mmu00500:Starch and sucrose metabolism,mmu00520:Amino sugar and nucleotide sugar metabolism,mmu01100:Metabolic pathways,mmu01130:Biosynthesis of antibiotics,
Q9D0F9	phosphoglucomutase 2(Pgm2)	mmu00010:Glycolysis / Gluconeogenesis,mmu00030:Pentose phosphate pathway,mmu00052:Galactose metabolism,mmu00230:Purine metabolism,mmu00500:Starch and sucrose metabolism,mmu00520:Amino sugar and nucleotide sugar metabolism,mmu01100:Metabolic pathways,mmu01130:Biosynthesis of antibiotics,
Q8BWW3	phosphoglucomutase 3(Pgm3)	mmu00520:Amino sugar and nucleotide sugar metabolism,mmu01130:Biosynthesis of antibiotics,
Q9DCD0	phosphogluconate dehydrogenase(Pgd)	mmu00030:Pentose phosphate pathway,mmu00480:Glutathione metabolism,mmu01100:Metabolic pathways,mmu01130:Biosynthesis of antibiotics,mmu01200:Carbon metabolism,
P09411	phosphoglycerate kinase 1(Pgk1)	mmu00010:Glycolysis / Gluconeogenesis,mmu01100:Metabolic pathways,mmu01130:Biosynthesis of antibiotics,mmu01200:Carbon metabolism,mmu01230:Biosynthesis of amino acids,
Q9DBJ1	phosphoglycerate mutase 1(Pgam1)	mmu00010:Glycolysis / Gluconeogenesis,mmu00260:Glycine, serine and threonine metabolism,mmu01100:Metabolic pathways,mmu01130:Biosynthesis of antibiotics,mmu01200:Carbon metabolism,mmu01230:Biosynthesis of amino acids,mmu04922:Glucagon signaling pathway,mmu05230:Central carbon metabolism in cancer,
Q8CHP8	phosphoglycolate phosphatase(Pgp)	mmu00630:Glyoxylate and dicarboxylate metabolism,mmu01100:Metabolic pathways,mmu01130:Biosynthesis of antibiotics,mmu01200:Carbon metabolism,
Q99P27	phospholipase A2, group XIIB(Pla2g12b)	mmu00564:Glycerophospholipid metabolism,mmu00565:Ether lipid metabolism,mmu00590:Arachidonic acid metabolism,mmu00591:Linoleic acid metabolism,mmu00592:alpha-Linolenic acid metabolism,mmu01100:Metabolic pathways,mmu04014:Ras signaling pathway,mmu04270:Vascular smooth muscle contraction,mmu04972:Pancreatic secretion,mmu04975:Fat digestion and absorption,
Q9Z2M7	phosphomannomutase 2(Pmm2)	mmu00051:Fructose and mannose metabolism,mmu00520:Amino sugar and nucleotide sugar metabolism,mmu01100:Metabolic pathways,
Q8CIH9	phosphoribosyl pyrophosphate amidotransferase(Ppat)	mmu00230:Purine metabolism,mmu00250:Alanine, aspartate and glutamate metabolism,mmu01100:Metabolic pathways,mmu01130:Biosynthesis of antibiotics,
Q9D7G0	phosphoribosyl pyrophosphate synthetase 1(Prps1)	mmu00030:Pentose phosphate pathway,mmu00230:Purine metabolism,mmu01100:Metabolic pathways,mmu01130:Biosynthesis of antibiotics,mmu01200:Carbon metabolism,mmu01230:Biosynthesis of amino acids,
Q8C5R8	phosphoribosyl pyrophosphate synthetase 1-like 1(Prps1l1)	mmu00030:Pentose phosphate pathway,mmu00230:Purine metabolism,mmu01100:Metabolic pathways,mmu01130:Biosynthesis of antibiotics,mmu01200:Carbon metabolism,mmu01230:Biosynthesis of amino acids,
Q9DCL9	phosphoribosylaminoimidazole carboxylase, phosphoribosylaminoribosylaminoimidazole, succinocarboxamide synthetase(Paics)	mmu00230:Purine metabolism,mmu01100:Metabolic pathways,mmu01130:Biosynthesis of antibiotics,
Q5SUR0	phosphoribosylformylglycinamidine synthase (FGAR amidotransferase)(Pfas)	mmu00230:Purine metabolism,mmu01100:Metabolic pathways,mmu01130:Biosynthesis of antibiotics,
Q64737	phosphoribosylglycinamide formyltransferase(Gart)	mmu00230:Purine metabolism,mmu00670:One carbon pool by folate,mmu01100:Metabolic pathways,mmu01130:Biosynthesis of antibiotics,
O35386	phytanoyl-CoA hydroxylase(Phyh)	mmu04146:Peroxisome,
Q9D826	pipecolic acid oxidase(Pipox)	mmu00260:Glycine, serine and threonine metabolism,mmu00310:Lysine degradation,mmu01100:Metabolic pathways,mmu04146:Peroxisome,
P20918	plasminogen(Plg)	mmu04080:Neuroactive ligand-receptor interaction,mmu04610:Complement and coagulation cascades,mmu05150:Staphylococcus aureus infection,mmu05164:Influenza A,
Q61206	platelet-activating factor acetylhydrolase, isoform 1b, subunit 2(Pafah1b2)	mmu00565:Ether lipid metabolism,mmu01100:Metabolic pathways,
B2RXS4	plexin B2(Plxnb2)	mmu04360:Axon guidance,
Q8K094	poliovirus receptor(Pvr)	mmu04514:Cell adhesion molecules (CAMs),
Q921K2	poly (ADP-ribose) polymerase family, member 1(Parp1)	mmu03410:Base excision repair,
E9PYK3	poly (ADP-ribose) polymerase family, member 4(Parp4)	mmu03410:Base excision repair,
P29341	poly(A) binding protein, cytoplasmic 1(Pabpc1)	mmu03013:RNA transport,mmu03015:mRNA surveillance pathway,mmu03018:RNA degradation,
Q91YZ8	poly(A) binding protein, cytoplasmic 4(Pabpc4)	mmu03013:RNA transport,mmu03015:mRNA surveillance pathway,mmu03018:RNA degradation,
Q8CCS6	poly(A) binding protein, nuclear 1(Pabpn1)	mmu03015:mRNA surveillance pathway,mmu05164:Influenza A,
P60335	poly(rC) binding protein 1(Pcbp1)	mmu03040:Spliceosome,
Q3UEB3	poly-U binding splicing factor 60(Puf60)	mmu03040:Spliceosome,
O70570	polymeric immunoglobulin receptor(Pigr)	mmu04672:Intestinal immune network for IgA production,
Q8K1R3	polyribonucleotide nucleotidyltransferase 1(Pnpt1)	mmu00230:Purine metabolism,mmu00240:Pyrimidine metabolism,mmu03018:RNA degradation,
Q9R1C7	pre-mRNA processing factor 40A(Prpf40a)	mmu03040:Spliceosome,
Q5FW57	predicted gene 4952(Gm4952)	mmu00360:Phenylalanine metabolism,
D3Z275	prenylcysteine oxidase 1(Pcyox1)	mmu00900:Terpenoid backbone biosynthesis,mmu01130:Biosynthesis of antibiotics,
P62962	profilin 1(Pfn1)	mmu04015:Rap1 signaling pathway,mmu04810:Regulation of actin cytoskeleton,mmu05132:Salmonella infection,
Q9WU78	programmed cell death 6 interacting protein(Pdcd6ip)	mmu04144:Endocytosis,
D3Z3S1	prolactin regulatory element binding(Preb)	mmu04141:Protein processing in endoplasmic reticulum,
F6PYI8, Q9WU79	proline dehydrogenase(Prodh)	mmu00330:Arginine and proline metabolism,mmu01100:Metabolic pathways,mmu01130:Biosynthesis of antibiotics,
P09103	prolyl 4-hydroxylase, beta polypeptide(P4hb)	mmu04141:Protein processing in endoplasmic reticulum,
Q9QUR6	prolyl endopeptidase(Prep)	mmu04614:Renin-angiotensin system,
Q99MN9	propionyl Coenzyme A carboxylase, beta polypeptide(Pccb)	mmu00280:Valine, leucine and isoleucine degradation,mmu00630:Glyoxylate and dicarboxylate metabolism,mmu00640:Propanoate metabolism,mmu01100:Metabolic pathways,mmu01130:Biosynthesis of antibiotics,mmu01200:Carbon metabolism,
Q91ZA3	propionyl-Coenzyme A carboxylase, alpha polypeptide(Pcca)	mmu00280:Valine, leucine and isoleucine degradation,mmu00630:Glyoxylate and dicarboxylate metabolism,mmu00640:Propanoate metabolism,mmu01100:Metabolic pathways,mmu01130:Biosynthesis of antibiotics,mmu01200:Carbon metabolism,
E9PZ00	prosaposin(Psap)	mmu04142:Lysosome,
D3Z7C6	prostaglandin E synthase 3 (cytosolic)(Ptges3)	mmu00590:Arachidonic acid metabolism,mmu01100:Metabolic pathways,
P62192	protease (prosome, macropain) 26S subunit, ATPase 1(Psmc1)	mmu03050:Proteasome,mmu05169:Epstein-Barr virus infection,mmu05203:Viral carcinogenesis,
P62196	protease (prosome, macropain) 26S subunit, ATPase 5(Psmc5)	mmu03050:Proteasome,mmu05169:Epstein-Barr virus infection,
P61290	proteaseome (prosome, macropain) activator subunit 3 (PA28 gamma, Ki)(Psme3)	mmu03050:Proteasome,mmu04612:Antigen processing and presentation,mmu05160:Hepatitis C,
P46471	proteasome (prosome, macropain) 26S subunit, ATPase 2(Psmc2)	mmu03050:Proteasome,mmu05169:Epstein-Barr virus infection,
A2AGN7	proteasome (prosome, macropain) 26S subunit, ATPase 3(Psmc3)	mmu03050:Proteasome,mmu05169:Epstein-Barr virus infection,
P54775	proteasome (prosome, macropain) 26S subunit, ATPase, 4(Psmc4)	mmu03050:Proteasome,mmu05169:Epstein-Barr virus infection,
P62334	proteasome (prosome, macropain) 26S subunit, ATPase, 6(Psmc6)	mmu03050:Proteasome,mmu05169:Epstein-Barr virus infection,
Q3TXS7	proteasome (prosome, macropain) 26S subunit, non-ATPase, 1(Psmd1)	mmu03050:Proteasome,mmu05169:Epstein-Barr virus infection,
Q8BG32	proteasome (prosome, macropain) 26S subunit, non-ATPase, 11(Psmd11)	mmu03050:Proteasome,mmu05169:Epstein-Barr virus infection,
Q9D8W5	proteasome (prosome, macropain) 26S subunit, non-ATPase, 12(Psmd12)	mmu03050:Proteasome,mmu05169:Epstein-Barr virus infection,
E9Q5I9	proteasome (prosome, macropain) 26S subunit, non-ATPase, 13(Psmd13)	mmu03050:Proteasome,mmu05169:Epstein-Barr virus infection,
O35593	proteasome (prosome, macropain) 26S subunit, non-ATPase, 14(Psmd14)	mmu03050:Proteasome,mmu05169:Epstein-Barr virus infection,
Q8VDM4	proteasome (prosome, macropain) 26S subunit, non-ATPase, 2(Psmd2)	mmu03050:Proteasome,mmu05169:Epstein-Barr virus infection,
P14685	proteasome (prosome, macropain) 26S subunit, non-ATPase, 3(Psmd3)	mmu03050:Proteasome,mmu05169:Epstein-Barr virus infection,
O35226, F7AI87	proteasome (prosome, macropain) 26S subunit, non-ATPase, 4(Psmd4)	mmu03050:Proteasome,mmu05169:Epstein-Barr virus infection,
Q99JI4	proteasome (prosome, macropain) 26S subunit, non-ATPase, 6(Psmd6)	mmu03050:Proteasome,mmu05169:Epstein-Barr virus infection,
P26516	proteasome (prosome, macropain) 26S subunit, non-ATPase, 7(Psmd7)	mmu03050:Proteasome,mmu05169:Epstein-Barr virus infection,
G3UXZ5	proteasome (prosome, macropain) activator subunit 1 (PA28 alpha)(Psme1)	mmu03050:Proteasome,mmu04612:Antigen processing and presentation,
G3X9V0	proteasome (prosome, macropain) activator subunit 2 (PA28 beta)(Psme2)	mmu03050:Proteasome,mmu04612:Antigen processing and presentation,
Q9R1P4	proteasome (prosome, macropain) subunit, alpha type 1(Psma1)	mmu03050:Proteasome,
P49722	proteasome (prosome, macropain) subunit, alpha type 2(Psma2)	mmu03050:Proteasome,
O70435	proteasome (prosome, macropain) subunit, alpha type 3(Psma3)	mmu03050:Proteasome,
Q9R1P0	proteasome (prosome, macropain) subunit, alpha type 4(Psma4)	mmu03050:Proteasome,
Q9Z2U1	proteasome (prosome, macropain) subunit, alpha type 5(Psma5)	mmu03050:Proteasome,
Q9QUM9	proteasome (prosome, macropain) subunit, alpha type 6(Psma6)	mmu03050:Proteasome,
Q9Z2U0	proteasome (prosome, macropain) subunit, alpha type 7(Psma7)	mmu03050:Proteasome,
O09061	proteasome (prosome, macropain) subunit, beta type 1(Psmb1)	mmu03050:Proteasome,
O35955	proteasome (prosome, macropain) subunit, beta type 10(Psmb10)	mmu03050:Proteasome,
Q9R1P3	proteasome (prosome, macropain) subunit, beta type 2(Psmb2)	mmu03050:Proteasome,
Q9R1P1	proteasome (prosome, macropain) subunit, beta type 3(Psmb3)	mmu03050:Proteasome,
P99026	proteasome (prosome, macropain) subunit, beta type 4(Psmb4)	mmu03050:Proteasome,
O55234	proteasome (prosome, macropain) subunit, beta type 5(Psmb5)	mmu03050:Proteasome,
Q60692	proteasome (prosome, macropain) subunit, beta type 6(Psmb6)	mmu03050:Proteasome,
G3UZW8	proteasome (prosome, macropain) subunit, beta type 8 (large multifunctional peptidase 7)(Psmb8)	mmu03050:Proteasome,
P28076	proteasome (prosome, macropain) subunit, beta type 9 (large multifunctional peptidase 2)(Psmb9)	mmu03050:Proteasome,
Q8CIG8	protein arginine N-methyltransferase 5(Prmt5)	mmu03013:RNA transport,
P27773	protein disulfide isomerase associated 3(Pdia3)	mmu04141:Protein processing in endoplasmic reticulum,mmu04612:Antigen processing and presentation,
P08003	protein disulfide isomerase associated 4(Pdia4)	mmu04141:Protein processing in endoplasmic reticulum,mmu04918:Thyroid hormone synthesis,
Q3TML0	protein disulfide isomerase associated 6(Pdia6)	mmu04141:Protein processing in endoplasmic reticulum,
O08795	protein kinase C substrate 80K-H(Prkcsh)	mmu04141:Protein processing in endoplasmic reticulum,
Q8K1M3	protein kinase, cAMP dependent regulatory, type II alpha(Prkar2a)	mmu04910:Insulin signaling pathway,
P62137	protein phosphatase 1, catalytic subunit, alpha isoform(Ppp1ca)	mmu03015:mRNA surveillance pathway,mmu04022:cGMP-PKG signaling pathway,mmu04024:cAMP signaling pathway,mmu04114:Oocyte meiosis,mmu04261:Adrenergic signaling in cardiomyocytes,mmu04270:Vascular smooth muscle contraction,mmu04390:Hippo signaling pathway,mmu04510:Focal adhesion,mmu04611:Platelet activation,mmu04720:Long-term potentiation,mmu04728:Dopaminergic synapse,mmu04750:Inflammatory mediator r…
P62141	protein phosphatase 1, catalytic subunit, beta isoform(Ppp1cb)	mmu03015:mRNA surveillance pathway,mmu04022:cGMP-PKG signaling pathway,mmu04024:cAMP signaling pathway,mmu04114:Oocyte meiosis,mmu04261:Adrenergic signaling in cardiomyocytes,mmu04270:Vascular smooth muscle contraction,mmu04390:Hippo signaling pathway,mmu04510:Focal adhesion,mmu04611:Platelet activation,mmu04720:Long-term potentiation,mmu04728:Dopaminergic synapse,mmu04750:Inflammatory mediator r…
P49443	protein phosphatase 1A, magnesium dependent, alpha isoform(Ppm1a)	mmu04010:MAPK signaling pathway,
P36993	protein phosphatase 1B, magnesium dependent, beta isoform(Ppm1b)	mmu04010:MAPK signaling pathway,
P63330	protein phosphatase 2 (formerly 2A), catalytic subunit, alpha isoform(Ppp2ca)	mmu03015:mRNA surveillance pathway,mmu04071:Sphingolipid signaling pathway,mmu04114:Oocyte meiosis,mmu04151:PI3K-Akt signaling pathway,mmu04152:AMPK signaling pathway,mmu04261:Adrenergic signaling in cardiomyocytes,mmu04350:TGF-beta signaling pathway,mmu04390:Hippo signaling pathway,mmu04530:Tight junction,mmu04728:Dopaminergic synapse,mmu04730:Long-term depression,mmu05142:Chagas disease (Americ…
A2AWE9	protein phosphatase 2 protein activator(Ptpa)	mmu04931:Insulin resistance,
Q76MZ3	protein phosphatase 2, regulatory subunit A, alpha(Ppp2r1a)	mmu03015:mRNA surveillance pathway,mmu04071:Sphingolipid signaling pathway,mmu04114:Oocyte meiosis,mmu04151:PI3K-Akt signaling pathway,mmu04152:AMPK signaling pathway,mmu04261:Adrenergic signaling in cardiomyocytes,mmu04350:TGF-beta signaling pathway,mmu04390:Hippo signaling pathway,mmu04530:Tight junction,mmu04728:Dopaminergic synapse,mmu04730:Long-term depression,mmu05142:Chagas disease (Americ…
Q6P1F6	protein phosphatase 2, regulatory subunit B, alpha(Ppp2r2a)	mmu03015:mRNA surveillance pathway,mmu04071:Sphingolipid signaling pathway,mmu04151:PI3K-Akt signaling pathway,mmu04152:AMPK signaling pathway,mmu04261:Adrenergic signaling in cardiomyocytes,mmu04390:Hippo signaling pathway,mmu04530:Tight junction,mmu04728:Dopaminergic synapse,mmu05142:Chagas disease (American trypanosomiasis),mmu05160:Hepatitis C,
F7BX26	protein phosphatase 5, catalytic subunit(Ppp5c)	mmu04010:MAPK signaling pathway,
P35235	protein tyrosine phosphatase, non-receptor type 11(Ptpn11)	mmu04014:Ras signaling pathway,mmu04630:Jak-STAT signaling pathway,mmu04650:Natural killer cell mediated cytotoxicity,mmu04670:Leukocyte transendothelial migration,mmu04722:Neurotrophin signaling pathway,mmu04920:Adipocytokine signaling pathway,mmu04931:Insulin resistance,mmu05168:Herpes simplex infection,mmu05205:Proteoglycans in cancer,mmu05211:Renal cell carcinoma,mmu05220:Chronic myeloid leuk…
P29351	protein tyrosine phosphatase, non-receptor type 6(Ptpn6)	mmu04520:Adherens junction,mmu04630:Jak-STAT signaling pathway,mmu04650:Natural killer cell mediated cytotoxicity,mmu04660:T cell receptor signaling pathway,mmu04662:B cell receptor signaling pathway,mmu05140:Leishmaniasis,mmu05205:Proteoglycans in cancer,
S4R1M0	protein tyrosine phosphatase, receptor type, C(Ptprc)	mmu04514:Cell adhesion molecules (CAMs),mmu04660:T cell receptor signaling pathway,mmu04666:Fc gamma R-mediated phagocytosis,mmu05340:Primary immunodeficiency,
Q543K9	purine-nucleoside phosphorylase(Pnp)	mmu00230:Purine metabolism,mmu00240:Pyrimidine metabolism,mmu00760:Nicotinate and nicotinamide metabolism,mmu01100:Metabolic pathways,
Q8K183	pyridoxal (pyridoxine, vitamin B6) kinase(Pdxk)	mmu00750:Vitamin B6 metabolism,mmu01100:Metabolic pathways,
Q91XF0	pyridoxine 5'-phosphate oxidase(Pnpo)	mmu00750:Vitamin B6 metabolism,mmu01100:Metabolic pathways,
Q9D819	pyrophosphatase (inorganic) 1(Ppa1)	mmu00190:Oxidative phosphorylation,
Q9DCC4	pyrroline-5-carboxylate reductase-like(Pycrl)	mmu00330:Arginine and proline metabolism,mmu01100:Metabolic pathways,mmu01130:Biosynthesis of antibiotics,mmu01230:Biosynthesis of amino acids,
Q05920	pyruvate carboxylase(Pcx)	mmu00020:Citrate cycle (TCA cycle),mmu00620:Pyruvate metabolism,mmu01100:Metabolic pathways,mmu01200:Carbon metabolism,mmu01230:Biosynthesis of amino acids,
Q9D051	pyruvate dehydrogenase (lipoamide) beta(Pdhb)	mmu00010:Glycolysis / Gluconeogenesis,mmu00020:Citrate cycle (TCA cycle),mmu00620:Pyruvate metabolism,mmu01100:Metabolic pathways,mmu01130:Biosynthesis of antibiotics,mmu01200:Carbon metabolism,mmu04066:HIF-1 signaling pathway,mmu04922:Glucagon signaling pathway,mmu05230:Central carbon metabolism in cancer,
P35486	pyruvate dehydrogenase E1 alpha 1(Pdha1)	mmu00010:Glycolysis / Gluconeogenesis,mmu00020:Citrate cycle (TCA cycle),mmu00620:Pyruvate metabolism,mmu01100:Metabolic pathways,mmu01130:Biosynthesis of antibiotics,mmu01200:Carbon metabolism,mmu04066:HIF-1 signaling pathway,mmu04922:Glucagon signaling pathway,mmu05230:Central carbon metabolism in cancer,
Q8BKZ9	pyruvate dehydrogenase complex, component X(Pdhx)	mmu01100:Metabolic pathways,
E9Q509	pyruvate kinase liver and red blood cell(Pklr)	mmu00010:Glycolysis / Gluconeogenesis,mmu00230:Purine metabolism,mmu00620:Pyruvate metabolism,mmu01100:Metabolic pathways,mmu01130:Biosynthesis of antibiotics,mmu01200:Carbon metabolism,mmu01230:Biosynthesis of amino acids,mmu04910:Insulin signaling pathway,mmu04930:Type II diabetes mellitus,mmu04932:Non-alcoholic fatty liver disease (NAFLD),mmu04950:Maturity onset diabetes of the young,
P52480	pyruvate kinase, muscle(Pkm)	mmu00010:Glycolysis / Gluconeogenesis,mmu00230:Purine metabolism,mmu00620:Pyruvate metabolism,mmu01100:Metabolic pathways,mmu01130:Biosynthesis of antibiotics,mmu01200:Carbon metabolism,mmu01230:Biosynthesis of amino acids,mmu04922:Glucagon signaling pathway,mmu04930:Type II diabetes mellitus,mmu05203:Viral carcinogenesis,mmu05230:Central carbon metabolism in cancer,
Q8BVI4	quinoid dihydropteridine reductase(Qdpr)	mmu00790:Folate biosynthesis,mmu01100:Metabolic pathways,
Q91X91	quinolinate phosphoribosyltransferase(Qprt)	mmu00760:Nicotinate and nicotinamide metabolism,mmu01100:Metabolic pathways,
O35551	rabaptin, RAB GTPase binding effector protein 1(Rabep1)	mmu04144:Endocytosis,
P26043	radixin(Rdx)	mmu04810:Regulation of actin cytoskeleton,mmu05205:Proteoglycans in cancer,mmu05206:MicroRNAs in cancer,
Q9QUI0	ras homolog family member A(Rhoa)	mmu04014:Ras signaling pathway,mmu04015:Rap1 signaling pathway,mmu04022:cGMP-PKG signaling pathway,mmu04024:cAMP signaling pathway,mmu04062:Chemokine signaling pathway,mmu04071:Sphingolipid signaling pathway,mmu04144:Endocytosis,mmu04270:Vascular smooth muscle contraction,mmu04310:Wnt signaling pathway,mmu04350:TGF-beta signaling pathway,mmu04360:Axon guidance,mmu04510:Focal adhesion,mmu04520:Adh…
P84096	ras homolog family member G(Rhog)	mmu05100:Bacterial invasion of epithelial cells,mmu05132:Salmonella infection,
P68040	receptor for activated C kinase 1(Rack1)	mmu05162:Measles,
Q64374	regucalcin(Rgn)	mmu00030:Pentose phosphate pathway,mmu00053:Ascorbate and aldarate metabolism,mmu01100:Metabolic pathways,mmu01130:Biosynthesis of antibiotics,mmu01200:Carbon metabolism,mmu01220:Degradation of aromatic compounds,
P62071	related RAS viral (r-ras) oncogene 2(Rras2)	mmu04010:MAPK signaling pathway,mmu04014:Ras signaling pathway,mmu04024:cAMP signaling pathway,mmu04810:Regulation of actin cytoskeleton,mmu05166:HTLV-I infection,mmu05205:Proteoglycans in cancer,
Q9R1R8	retinol dehydrogenase 11(Rdh11)	mmu00830:Retinol metabolism,mmu01100:Metabolic pathways,
Q91YQ5	ribophorin I(Rpn1)	mmu00510:N-Glycan biosynthesis,mmu01100:Metabolic pathways,mmu04141:Protein processing in endoplasmic reticulum,
A2ACG7	ribophorin II(Rpn2)	mmu00510:N-Glycan biosynthesis,mmu01100:Metabolic pathways,mmu04141:Protein processing in endoplasmic reticulum,
I7HLV2	ribosomal protein L10(Rpl10)	mmu03010:Ribosome,
Q5XJF6	ribosomal protein L10A(Rpl10a)	mmu03010:Ribosome,
Q9CXW4	ribosomal protein L11(Rpl11)	mmu03010:Ribosome,
P35979	ribosomal protein L12(Rpl12)	mmu03010:Ribosome,
P47963	ribosomal protein L13(Rpl13)	mmu03010:Ribosome,
P19253	ribosomal protein L13A(Rpl13a)	mmu03010:Ribosome,
Q9CR57	ribosomal protein L14(Rpl14)	mmu03010:Ribosome,
Q9CZM2	ribosomal protein L15(Rpl15)	mmu03010:Ribosome,
Q9CPR4	ribosomal protein L17(Rpl17)	mmu03010:Ribosome,
P35980	ribosomal protein L18(Rpl18)	mmu03010:Ribosome,
P62717	ribosomal protein L18A(Rpl18a)	mmu03010:Ribosome,
A2A547	ribosomal protein L19(Rpl19)	mmu03010:Ribosome,
Q9CQM8	ribosomal protein L21(Rpl21)	mmu03010:Ribosome,
P67984	ribosomal protein L22(Rpl22)	mmu03010:Ribosome,
P62830	ribosomal protein L23(Rpl23)	mmu03010:Ribosome,
P62751	ribosomal protein L23A(Rpl23a)	mmu03010:Ribosome,
Q8BP67	ribosomal protein L24(Rpl24)	mmu03010:Ribosome,
P61255	ribosomal protein L26(Rpl26)	mmu03010:Ribosome,
P61358	ribosomal protein L27(Rpl27)	mmu03010:Ribosome,
P14115	ribosomal protein L27A(Rpl27a)	mmu03010:Ribosome,
P41105	ribosomal protein L28(Rpl28)	mmu03010:Ribosome,
P27659	ribosomal protein L3(Rpl3)	mmu03010:Ribosome,
P62889	ribosomal protein L30(Rpl30)	mmu03010:Ribosome,
P62900	ribosomal protein L31(Rpl31)	mmu03010:Ribosome,
P62911	ribosomal protein L32(Rpl32)	mmu03010:Ribosome,
Q9D1R9	ribosomal protein L34(Rpl34)	mmu03010:Ribosome,
Q6ZWV7	ribosomal protein L35(Rpl35)	mmu03010:Ribosome,
Q6ZWZ4	ribosomal protein L36(Rpl36)	mmu03010:Ribosome,
P61514	ribosomal protein L37a(Rpl37a)	mmu03010:Ribosome,
Q9JJI8	ribosomal protein L38(Rpl38)	mmu03010:Ribosome,
Q9D8E6	ribosomal protein L4(Rpl4)	mmu03010:Ribosome,
P47962	ribosomal protein L5(Rpl5)	mmu03010:Ribosome,
P47911	ribosomal protein L6(Rpl6)	mmu03010:Ribosome,
P14148	ribosomal protein L7(Rpl7)	mmu03010:Ribosome,
P12970	ribosomal protein L7A(Rpl7a)	mmu03010:Ribosome,
P62918	ribosomal protein L8(Rpl8)	mmu03010:Ribosome,
P51410	ribosomal protein L9(Rpl9)	mmu03010:Ribosome,
P63325	ribosomal protein S10(Rps10)	mmu03010:Ribosome,
P62281	ribosomal protein S11(Rps11)	mmu03010:Ribosome,
Q6ZWZ6	ribosomal protein S12(Rps12)	mmu03010:Ribosome,
P62301	ribosomal protein S13(Rps13)	mmu03010:Ribosome,
P62264	ribosomal protein S14(Rps14)	mmu03010:Ribosome,
D3YTQ9	ribosomal protein S15(Rps15)	mmu03010:Ribosome,
F8WJ41	ribosomal protein S15A(Rps15a)	mmu03010:Ribosome,
P14131	ribosomal protein S16(Rps16)	mmu03010:Ribosome,
P63276	ribosomal protein S17(Rps17)	mmu03010:Ribosome,
P62270	ribosomal protein S18(Rps18)	mmu03010:Ribosome,
Q9CZX8	ribosomal protein S19(Rps19)	mmu03010:Ribosome,
P25444	ribosomal protein S2(Rps2)	mmu03010:Ribosome,
P60867	ribosomal protein S20(Rps20)	mmu03010:Ribosome,
Q9CQR2	ribosomal protein S21(Rps21)	mmu03010:Ribosome,
P62267	ribosomal protein S23(Rps23)	mmu03010:Ribosome,
P62849	ribosomal protein S24(Rps24)	mmu03010:Ribosome,
P62852	ribosomal protein S25(Rps25)	mmu03010:Ribosome,
P62855	ribosomal protein S26(Rps26)	mmu03010:Ribosome,
Q6ZWU9	ribosomal protein S27(Rps27)	mmu03010:Ribosome,
Q6ZWY3	ribosomal protein S27-like(Rps27l)	mmu03010:Ribosome,
P62983	ribosomal protein S27A(Rps27a)	mmu03010:Ribosome,
P62858	ribosomal protein S28(Rps28)	mmu03010:Ribosome,
P62908	ribosomal protein S3(Rps3)	mmu03010:Ribosome,
P97351	ribosomal protein S3A1(Rps3a1)	mmu03010:Ribosome,
P62702	ribosomal protein S4, X-linked(Rps4x)	mmu03010:Ribosome,
Q91V55	ribosomal protein S5(Rps5)	mmu03010:Ribosome,
P62754	ribosomal protein S6(Rps6)	mmu03010:Ribosome,mmu04066:HIF-1 signaling pathway,mmu04150:mTOR signaling pathway,mmu04151:PI3K-Akt signaling pathway,mmu04910:Insulin signaling pathway,mmu05205:Proteoglycans in cancer,
P62082	ribosomal protein S7(Rps7)	mmu03010:Ribosome,
P62242	ribosomal protein S8(Rps8)	mmu03010:Ribosome,
Q6ZWN5	ribosomal protein S9(Rps9)	mmu03010:Ribosome,
P14206	ribosomal protein SA(Rpsa)	mmu03010:Ribosome,
P99027	ribosomal protein, large P2(Rplp2)	mmu03010:Ribosome,
P14869	ribosomal protein, large, P0(Rplp0)	mmu03010:Ribosome,
P47955	ribosomal protein, large, P1(Rplp1)	mmu03010:Ribosome,
A2AVJ7	ribosome binding protein 1(Rrbp1)	mmu04141:Protein processing in endoplasmic reticulum,
P62878	ring-box 1(Rbx1)	mmu03420:Nucleotide excision repair,mmu04066:HIF-1 signaling pathway,mmu04110:Cell cycle,mmu04114:Oocyte meiosis,mmu04120:Ubiquitin mediated proteolysis,mmu04141:Protein processing in endoplasmic reticulum,mmu04310:Wnt signaling pathway,mmu04350:TGF-beta signaling pathway,mmu04710:Circadian rhythm,mmu05200:Pathways in cancer,mmu05211:Renal cell carcinoma,
Q99LB7	sarcosine dehydrogenase(Sardh)	mmu00260:Glycine, serine and threonine metabolism,mmu01100:Metabolic pathways,
Q61009	scavenger receptor class B, member 1(Scarb1)	mmu04145:Phagosome,mmu04913:Ovarian steroidogenesis,mmu04925:Aldosterone synthesis and secretion,mmu04975:Fat digestion and absorption,mmu04976:Bile secretion,mmu04977:Vitamin digestion and absorption,mmu05160:Hepatitis C,
Q99JZ4	secretion associated Ras related GTPase 1A(Sar1a)	mmu04141:Protein processing in endoplasmic reticulum,mmu05134:Legionellosis,
Q9CQC9	secretion associated Ras related GTPase 1B(Sar1b)	mmu04141:Protein processing in endoplasmic reticulum,mmu05134:Legionellosis,
Q9JLI6	selenocysteine lyase(Scly)	mmu00450:Selenocompound metabolism,mmu01100:Metabolic pathways,
Q8BH69	selenophosphate synthetase 1(Sephs1)	mmu00450:Selenocompound metabolism,mmu01100:Metabolic pathways,
P97364	selenophosphate synthetase 2(Sephs2)	mmu00450:Selenocompound metabolism,mmu01100:Metabolic pathways,
Q64105, Q91XH5	sepiapterin reductase(Spr)	mmu00790:Folate biosynthesis,mmu01100:Metabolic pathways,
Q8C1B7	septin 11(Sept11)	mmu05100:Bacterial invasion of epithelial cells,
E9Q3V6	septin 2(Sept2)	mmu05100:Bacterial invasion of epithelial cells,
A2A6U3	septin 9(Sept9)	mmu05100:Bacterial invasion of epithelial cells,
Q00896	serine (or cysteine) peptidase inhibitor, clade A, member 1C(Serpina1c)	mmu04610:Complement and coagulation cascades,
Q00897	serine (or cysteine) peptidase inhibitor, clade A, member 1D(Serpina1d)	mmu04610:Complement and coagulation cascades,
Q00898	serine (or cysteine) peptidase inhibitor, clade A, member 1E(Serpina1e)	mmu04610:Complement and coagulation cascades,
Q9D154	serine (or cysteine) peptidase inhibitor, clade B, member 1a(Serpinb1a)	mmu05146:Amoebiasis,
Q60854	serine (or cysteine) peptidase inhibitor, clade B, member 6a(Serpinb6a)	mmu05146:Amoebiasis,
P32261	serine (or cysteine) peptidase inhibitor, clade C (antithrombin), member 1(Serpinc1)	mmu04610:Complement and coagulation cascades,
Q61247	serine (or cysteine) peptidase inhibitor, clade F, member 2(Serpinf2)	mmu04610:Complement and coagulation cascades,
P22599	serine (or cysteine) preptidase inhibitor, clade A, member 1B(Serpina1b)	mmu04610:Complement and coagulation cascades,
Q8VBT2	serine dehydratase(Sds)	mmu00260:Glycine, serine and threonine metabolism,mmu00270:Cysteine and methionine metabolism,mmu00290:Valine, leucine and isoleucine biosynthesis,mmu01100:Metabolic pathways,mmu01130:Biosynthesis of antibiotics,mmu01200:Carbon metabolism,mmu01230:Biosynthesis of amino acids,
P50431	serine hydroxymethyltransferase 1 (soluble)(Shmt1)	mmu00260:Glycine, serine and threonine metabolism,mmu00460:Cyanoamino acid metabolism,mmu00630:Glyoxylate and dicarboxylate metabolism,mmu00670:One carbon pool by folate,mmu01100:Metabolic pathways,mmu01130:Biosynthesis of antibiotics,mmu01200:Carbon metabolism,mmu01230:Biosynthesis of amino acids,
Q9CZN7	serine hydroxymethyltransferase 2 (mitochondrial)(Shmt2)	mmu00260:Glycine, serine and threonine metabolism,mmu00460:Cyanoamino acid metabolism,mmu00630:Glyoxylate and dicarboxylate metabolism,mmu00670:One carbon pool by folate,mmu01100:Metabolic pathways,mmu01130:Biosynthesis of antibiotics,mmu01200:Carbon metabolism,mmu01230:Biosynthesis of amino acids,
E9QKA4	serine/arginine repetitive matrix 1(Srrm1)	mmu03013:RNA transport,mmu03015:mRNA surveillance pathway,
Q6PDM2	serine/arginine-rich splicing factor 1(Srsf1)	mmu03040:Spliceosome,mmu05168:Herpes simplex infection,
Q3TFP0	serine/arginine-rich splicing factor 10(Srsf10)	mmu03040:Spliceosome,
Q62093	serine/arginine-rich splicing factor 2(Srsf2)	mmu03040:Spliceosome,mmu05168:Herpes simplex infection,
P84104	serine/arginine-rich splicing factor 3(Srsf3)	mmu03040:Spliceosome,mmu05168:Herpes simplex infection,
Q542V3	serine/arginine-rich splicing factor 4(Srsf4)	mmu03040:Spliceosome,mmu05168:Herpes simplex infection,
Q3TWW8	serine/arginine-rich splicing factor 6(Srsf6)	mmu03040:Spliceosome,mmu05168:Herpes simplex infection,
Q8BL97	serine/arginine-rich splicing factor 7(Srsf7)	mmu03040:Spliceosome,mmu05168:Herpes simplex infection,
Q9Z1Z2	serine/threonine kinase receptor associated protein(Strap)	mmu03013:RNA transport,
Q9JJL8	seryl-aminoacyl-tRNA synthetase 2(Sars2)	mmu00970:Aminoacyl-tRNA biosynthesis,
P26638	seryl-aminoacyl-tRNA synthetase(Sars)	mmu00970:Aminoacyl-tRNA biosynthesis,
Q9CYN2	signal peptidase complex subunit 2 homolog (S. cerevisiae)(Spcs2)	mmu03060:Protein export,
Q6ZWQ7	signal peptidase complex subunit 3 homolog (S. cerevisiae)(Spcs3)	mmu03060:Protein export,
Q9D104	signal recognition particle 19(Srp19)	mmu03060:Protein export,
P14576	signal recognition particle 54A(Srp54a)	mmu03060:Protein export,
A2AAN2	signal recognition particle 68(Srp68)	mmu03060:Protein export,
Q9CY50	signal sequence receptor, alpha(Ssr1)	mmu04141:Protein processing in endoplasmic reticulum,
Q62186	signal sequence receptor, delta(Ssr4)	mmu04141:Protein processing in endoplasmic reticulum,
Q8C3V4	signal transducer and activator of transcription 1(Stat1)	mmu04062:Chemokine signaling pathway,mmu04380:Osteoclast differentiation,mmu04620:Toll-like receptor signaling pathway,mmu04630:Jak-STAT signaling pathway,mmu04917:Prolactin signaling pathway,mmu04919:Thyroid hormone signaling pathway,mmu05140:Leishmaniasis,mmu05145:Toxoplasmosis,mmu05152:Tuberculosis,mmu05160:Hepatitis C,mmu05161:Hepatitis B,mmu05162:Measles,mmu05164:Influenza A,mmu05168:Herpes …
Q3UGN9	signal transducing adaptor molecule (SH3 domain and ITAM motif) 1(Stam)	mmu04144:Endocytosis,mmu04630:Jak-STAT signaling pathway,
O88811	signal transducing adaptor molecule (SH3 domain and ITAM motif) 2(Stam2)	mmu04144:Endocytosis,mmu04630:Jak-STAT signaling pathway,
Q8R2K3	single-stranded DNA binding protein 1(Ssbp1)	mmu03030:DNA replication,mmu03430:Mismatch repair,mmu03440:Homologous recombination,
Q6P4T2	small nuclear ribonucleoprotein 200 (U5)(Snrnp200)	mmu03040:Spliceosome,
P62315	small nuclear ribonucleoprotein D1(Snrpd1)	mmu03040:Spliceosome,mmu05322:Systemic lupus erythematosus,
P62317	small nuclear ribonucleoprotein D2(Snrpd2)	mmu03040:Spliceosome,
P62320	small nuclear ribonucleoprotein D3(Snrpd3)	mmu03040:Spliceosome,mmu05322:Systemic lupus erythematosus,
P57784	small nuclear ribonucleoprotein polypeptide A'(Snrpa1)	mmu03040:Spliceosome,
D6RI83, D3Z0S6	small nuclear ribonucleoprotein polypeptide A(Snrpa)	mmu03040:Spliceosome,
P63166	small ubiquitin-like modifier 1(Sumo1)	mmu03013:RNA transport,
H7BWX9	small ubiquitin-like modifier 2(Sumo2)	mmu03013:RNA transport,
P14246	solute carrier family 2 (facilitated glucose transporter), member 2(Slc2a2)	mmu04911:Insulin secretion,mmu04917:Prolactin signaling pathway,mmu04922:Glucagon signaling pathway,mmu04930:Type II diabetes mellitus,mmu04931:Insulin resistance,mmu04950:Maturity onset diabetes of the young,mmu04973:Carbohydrate digestion and absorption,mmu05230:Central carbon metabolism in cancer,
O08966	solute carrier family 22 (organic cation transporter), member 1(Slc22a1)	mmu04976:Bile secretion,mmu05231:Choline metabolism in cancer,
P51881	solute carrier family 25 (mitochondrial carrier, adenine nucleotide translocator), member 5(Slc25a5)	mmu04020:Calcium signaling pathway,mmu04022:cGMP-PKG signaling pathway,mmu05012:Parkinson's disease,mmu05016:Huntington's disease,mmu05166:HTLV-I infection,
Q9QZD8	solute carrier family 25 (mitochondrial carrier, dicarboxylate transporter), member 10(Slc25a10)	mmu04964:Proximal tubule bicarbonate reclamation,
O35488	solute carrier family 27 (fatty acid transporter), member 2(Slc27a2)	mmu03320:PPAR signaling pathway,mmu04146:Peroxisome,mmu04931:Insulin resistance,
Q4LDG0	solute carrier family 27 (fatty acid transporter), member 5(Slc27a5)	mmu00120:Primary bile acid biosynthesis,mmu01100:Metabolic pathways,mmu03320:PPAR signaling pathway,mmu04931:Insulin resistance,mmu04976:Bile secretion,
P10852	solute carrier family 3 (activators of dibasic and neutral amino acid transport), member 2(Slc3a2)	mmu04974:Protein digestion and absorption,
Q9DCP2	solute carrier family 38, member 3(Slc38a3)	mmu04724:Glutamatergic synapse,mmu04727:GABAergic synapse,mmu04964:Proximal tubule bicarbonate reclamation,
P04919	solute carrier family 4 (anion exchanger), member 1(Slc4a1)	mmu04966:Collecting duct acid secretion,
Q9JHL1	solute carrier family 9 (sodium/hydrogen exchanger), member 3 regulator 2(Slc9a3r2)	mmu04960:Aldosterone-regulated sodium reabsorption,
Q9JJL3	solute carrier organic anion transporter family, member 1b2(Slco1b2)	mmu04976:Bile secretion,
Q62417	sorbin and SH3 domain containing 1(Sorbs1)	mmu03320:PPAR signaling pathway,mmu04520:Adherens junction,mmu04910:Insulin signaling pathway,
Q64442	sorbitol dehydrogenase(Sord)	mmu00040:Pentose and glucuronate interconversions,mmu00051:Fructose and mannose metabolism,mmu01100:Metabolic pathways,
Q6ZWQ5	sorting nexin 12(Snx12)	mmu04144:Endocytosis,
Q9CWK8	sorting nexin 2(Snx2)	mmu04144:Endocytosis,
Q78ZM0	sorting nexin 3(Snx3)	mmu04144:Endocytosis,
Q9D8U8	sorting nexin 5(Snx5)	mmu04144:Endocytosis,
Q64674	spermidine synthase(Srm)	mmu00270:Cysteine and methionine metabolism,mmu00330:Arginine and proline metabolism,mmu00410:beta-Alanine metabolism,mmu00480:Glutathione metabolism,mmu01100:Metabolic pathways,
Q9JJY3	sphingomyelin phosphodiesterase 3, neutral(Smpd3)	mmu00600:Sphingolipid metabolism,mmu01100:Metabolic pathways,
P59708	splicing factor 3B, subunit 6(Sf3b6)	mmu03040:Spliceosome,
Q8K4Z5	splicing factor 3a, subunit 1(Sf3a1)	mmu03040:Spliceosome,
Q9D554	splicing factor 3a, subunit 3(Sf3a3)	mmu03040:Spliceosome,
Q99NB9	splicing factor 3b, subunit 1(Sf3b1)	mmu03040:Spliceosome,
Q921M3	splicing factor 3b, subunit 3(Sf3b3)	mmu03040:Spliceosome,
Q8QZY9	splicing factor 3b, subunit 4(Sf3b4)	mmu03040:Spliceosome,
Q9Z315	squamous cell carcinoma antigen recognized by T cells 1(Sart1)	mmu03040:Spliceosome,
Q78PY7	staphylococcal nuclease and tudor domain containing 1(Snd1)	mmu05203:Viral carcinogenesis,
P50427	steroid sulfatase(Sts)	mmu00140:Steroid hormone biosynthesis,
P32020	sterol carrier protein 2, liver(Scp2)	mmu00120:Primary bile acid biosynthesis,mmu01100:Metabolic pathways,mmu03320:PPAR signaling pathway,mmu04146:Peroxisome,
O70456	stratifin(Sfn)	mmu04110:Cell cycle,mmu04115:p53 signaling pathway,mmu04960:Aldosterone-regulated sodium reabsorption,
Q60864	stress-induced phosphoprotein 1(Stip1)	mmu05020:Prion diseases,
Q9CU62	structural maintenance of chromosomes 1A(Smc1a)	mmu04110:Cell cycle,mmu04114:Oocyte meiosis,
Q8K2B3	succinate dehydrogenase complex, subunit A, flavoprotein (Fp)(Sdha)	mmu00020:Citrate cycle (TCA cycle),mmu00190:Oxidative phosphorylation,mmu01100:Metabolic pathways,mmu01130:Biosynthesis of antibiotics,mmu01200:Carbon metabolism,mmu04932:Non-alcoholic fatty liver disease (NAFLD),mmu05010:Alzheimer's disease,mmu05012:Parkinson's disease,mmu05016:Huntington's disease,
Q9CQA3	succinate dehydrogenase complex, subunit B, iron sulfur (Ip)(Sdhb)	mmu00020:Citrate cycle (TCA cycle),mmu00190:Oxidative phosphorylation,mmu01100:Metabolic pathways,mmu01130:Biosynthesis of antibiotics,mmu01200:Carbon metabolism,mmu04932:Non-alcoholic fatty liver disease (NAFLD),mmu05010:Alzheimer's disease,mmu05012:Parkinson's disease,mmu05016:Huntington's disease,
Q9WUM5	succinate-CoA ligase, GDP-forming, alpha subunit(Suclg1)	mmu00020:Citrate cycle (TCA cycle),mmu00640:Propanoate metabolism,mmu01100:Metabolic pathways,mmu01130:Biosynthesis of antibiotics,mmu01200:Carbon metabolism,
Q9Z2I9	succinate-Coenzyme A ligase, ADP-forming, beta subunit(Sucla2)	mmu00020:Citrate cycle (TCA cycle),mmu00640:Propanoate metabolism,mmu01100:Metabolic pathways,mmu01130:Biosynthesis of antibiotics,mmu01200:Carbon metabolism,
Q9Z2I8	succinate-Coenzyme A ligase, GDP-forming, beta subunit(Suclg2)	mmu00020:Citrate cycle (TCA cycle),mmu00640:Propanoate metabolism,mmu01100:Metabolic pathways,mmu01130:Biosynthesis of antibiotics,mmu01200:Carbon metabolism,
Q9R112	sulfide quinone reductase-like (yeast)(Sqrdl)	mmu00920:Sulfur metabolism,
Q8R086	sulfite oxidase(Suox)	mmu00920:Sulfur metabolism,
P52840, Q91W19	sulfotransferase family 1A, phenol-preferring, member 1(Sult1a1)	mmu05204:Chemical carcinogenesis,
Q9D566	sulfotransferase family 1E, member 1(Sult1e1)	mmu00140:Steroid hormone biosynthesis,
P08228	superoxide dismutase 1, soluble(Sod1)	mmu04146:Peroxisome,mmu05014:Amyotrophic lateral sclerosis (ALS),mmu05016:Huntington's disease,mmu05020:Prion diseases,
P09671	superoxide dismutase 2, mitochondrial(Sod2)	mmu04068:FoxO signaling pathway,mmu04146:Peroxisome,mmu05016:Huntington's disease,
B0R030	synaptosomal-associated protein 23(Snap23)	mmu04130:SNARE interactions in vesicular transport,mmu04611:Platelet activation,
Q9ER00	syntaxin 12(Stx12)	mmu04145:Phagosome,
P70452	syntaxin 4A (placental)(Stx4a)	mmu04130:SNARE interactions in vesicular transport,mmu04962:Vasopressin-regulated water reabsorption,
Q8BH40	syntaxin 7(Stx7)	mmu04130:SNARE interactions in vesicular transport,mmu04145:Phagosome,
P26039	talin 1(Tln1)	mmu04015:Rap1 signaling pathway,mmu04510:Focal adhesion,mmu04611:Platelet activation,mmu05166:HTLV-I infection,
E9PUM4	talin 2(Tln2)	mmu04015:Rap1 signaling pathway,mmu04510:Focal adhesion,mmu04611:Platelet activation,mmu05166:HTLV-I infection,
O35452	tenascin XB(Tnxb)	mmu04151:PI3K-Akt signaling pathway,mmu04510:Focal adhesion,mmu04512:ECM-receptor interaction,mmu05206:MicroRNAs in cancer,
Q9R0M5	thiamine pyrophosphokinase(Tpk1)	mmu00730:Thiamine metabolism,mmu01100:Metabolic pathways,
Q8C1A5	thimet oligopeptidase 1(Thop1)	mmu04614:Renin-angiotensin system,mmu05143:African trypanosomiasis,
Q3UUI3	thioesterase superfamily member 4(Them4)	mmu04151:PI3K-Akt signaling pathway,
O55060	thiopurine methyltransferase(Tpmt)	mmu00983:Drug metabolism - other enzymes,
Q9CQU0	thioredoxin domain containing 12 (endoplasmic reticulum)(Txndc12)	mmu00480:Glutathione metabolism,
E9PXX7	thioredoxin domain containing 5(Txndc5)	mmu04141:Protein processing in endoplasmic reticulum,
Q9JMH6	thioredoxin reductase 1(Txnrd1)	mmu00450:Selenocompound metabolism,
J3QMN4	thioredoxin reductase 2(Txnrd2)	mmu00450:Selenocompound metabolism,
P52196	thiosulfate sulfurtransferase, mitochondrial(Tst)	mmu00270:Cysteine and methionine metabolism,mmu00920:Sulfur metabolism,mmu01100:Metabolic pathways,mmu04122:Sulfur relay system,
Q6XPS7	threonine aldolase 1(Tha1)	mmu00260:Glycine, serine and threonine metabolism,mmu01100:Metabolic pathways,mmu01130:Biosynthesis of antibiotics,mmu01230:Biosynthesis of amino acids,
Q9D0R2	threonyl-tRNA synthetase(Tars)	mmu00970:Aminoacyl-tRNA biosynthesis,
Q8BLY2	threonyl-tRNA synthetase-like 2(Tarsl2)	mmu00970:Aminoacyl-tRNA biosynthesis,
P35441	thrombospondin 1(Thbs1)	mmu04015:Rap1 signaling pathway,mmu04115:p53 signaling pathway,mmu04145:Phagosome,mmu04151:PI3K-Akt signaling pathway,mmu04350:TGF-beta signaling pathway,mmu04510:Focal adhesion,mmu04512:ECM-receptor interaction,mmu05144:Malaria,mmu05205:Proteoglycans in cancer,mmu05206:MicroRNAs in cancer,mmu05219:Bladder cancer,
Q99N42	thymidine phosphorylase(Tymp)	mmu00240:Pyrimidine metabolism,mmu00983:Drug metabolism - other enzymes,mmu01100:Metabolic pathways,mmu05219:Bladder cancer,
B9EHJ3	tight junction protein 1(Tjp1)	mmu04520:Adherens junction,mmu04530:Tight junction,mmu04540:Gap junction,mmu05132:Salmonella infection,
Q9Z0U1	tight junction protein 2(Tjp2)	mmu04530:Tight junction,
P23591	tissue specific transplantation antigen P35B(Tsta3)	mmu00051:Fructose and mannose metabolism,mmu00520:Amino sugar and nucleotide sugar metabolism,mmu01100:Metabolic pathways,
Q93092	transaldolase 1(Taldo1)	mmu00030:Pentose phosphate pathway,mmu01100:Metabolic pathways,mmu01130:Biosynthesis of antibiotics,mmu01200:Carbon metabolism,mmu01230:Biosynthesis of amino acids,
P83940	transcription elongation factor B (SIII), polypeptide 1(Tceb1)	mmu04066:HIF-1 signaling pathway,mmu04120:Ubiquitin mediated proteolysis,mmu05200:Pathways in cancer,mmu05211:Renal cell carcinoma,
P62869	transcription elongation factor B (SIII), polypeptide 2(Tceb2)	mmu04066:HIF-1 signaling pathway,mmu04120:Ubiquitin mediated proteolysis,mmu05200:Pathways in cancer,mmu05211:Renal cell carcinoma,
Q8CGF7	transcription elongation regulator 1 (CA150)(Tcerg1)	mmu03040:Spliceosome,
P40630	transcription factor A, mitochondrial(Tfam)	mmu05016:Huntington's disease,
Q921I1	transferrin(Trf)	mmu04066:HIF-1 signaling pathway,mmu04978:Mineral absorption,
Q64729	transforming growth factor, beta receptor I(Tgfbr1)	mmu04010:MAPK signaling pathway,mmu04060:Cytokine-cytokine receptor interaction,mmu04068:FoxO signaling pathway,mmu04144:Endocytosis,mmu04350:TGF-beta signaling pathway,mmu04380:Osteoclast differentiation,mmu04390:Hippo signaling pathway,mmu04520:Adherens junction,mmu05142:Chagas disease (American trypanosomiasis),mmu05161:Hepatitis B,mmu05166:HTLV-I infection,mmu05200:Pathways in cancer,mmu05210…
P21981	transglutaminase 2, C polypeptide(Tgm2)	mmu05016:Huntington's disease,
P40142	transketolase(Tkt)	mmu00030:Pentose phosphate pathway,mmu01100:Metabolic pathways,mmu01130:Biosynthesis of antibiotics,mmu01200:Carbon metabolism,mmu01230:Biosynthesis of amino acids,
Q7M739	translocated promoter region, nuclear basket protein(Tpr)	mmu03013:RNA transport,mmu05200:Pathways in cancer,mmu05216:Thyroid cancer,
Q8VC30	triokinase, FMN cyclase(Tkfc)	mmu00561:Glycerolipid metabolism,mmu01100:Metabolic pathways,mmu01200:Carbon metabolism,mmu04622:RIG-I-like receptor signaling pathway,
P17751	triosephosphate isomerase 1(Tpi1)	mmu00010:Glycolysis / Gluconeogenesis,mmu00051:Fructose and mannose metabolism,mmu00562:Inositol phosphate metabolism,mmu01100:Metabolic pathways,mmu01130:Biosynthesis of antibiotics,mmu01200:Carbon metabolism,mmu01230:Biosynthesis of amino acids,
E9Q448, E9Q450, G5E8R2	tropomyosin 1, alpha(Tpm1)	mmu04260:Cardiac muscle contraction,mmu04261:Adrenergic signaling in cardiomyocytes,mmu05206:MicroRNAs in cancer,mmu05410:Hypertrophic cardiomyopathy (HCM),mmu05414:Dilated cardiomyopathy,
A2AIM4	tropomyosin 2, beta(Tpm2)	mmu04260:Cardiac muscle contraction,mmu04261:Adrenergic signaling in cardiomyocytes,mmu05410:Hypertrophic cardiomyopathy (HCM),mmu05414:Dilated cardiomyopathy,
E9Q7Q3	tropomyosin 3, gamma(Tpm3)	mmu04260:Cardiac muscle contraction,mmu04261:Adrenergic signaling in cardiomyocytes,mmu05200:Pathways in cancer,mmu05216:Thyroid cancer,mmu05410:Hypertrophic cardiomyopathy (HCM),mmu05414:Dilated cardiomyopathy,
Q6IRU2	tropomyosin 4(Tpm4)	mmu04260:Cardiac muscle contraction,mmu04261:Adrenergic signaling in cardiomyocytes,mmu05410:Hypertrophic cardiomyopathy (HCM),mmu05414:Dilated cardiomyopathy,
P48776	tryptophan 2,3-dioxygenase(Tdo2)	mmu00380:Tryptophan metabolism,mmu01100:Metabolic pathways,
P32921	tryptophanyl-tRNA synthetase(Wars)	mmu00970:Aminoacyl-tRNA biosynthesis,
P68373	tubulin, alpha 1C(Tuba1c)	mmu04145:Phagosome,mmu04540:Gap junction,
P68368	tubulin, alpha 4A(Tuba4a)	mmu04145:Phagosome,mmu04540:Gap junction,
Q7TMM9	tubulin, beta 2A class IIA(Tubb2a)	mmu04145:Phagosome,mmu04540:Gap junction,
Q9ERD7	tubulin, beta 3 class III(Tubb3)	mmu04145:Phagosome,mmu04540:Gap junction,
P68372	tubulin, beta 4B class IVB(Tubb4b)	mmu04145:Phagosome,mmu04540:Gap junction,
P99024	tubulin, beta 5 class I(Tubb5)	mmu04145:Phagosome,mmu04540:Gap junction,
Q922F4	tubulin, beta 6 class V(Tubb6)	mmu04145:Phagosome,mmu04540:Gap junction,
Q9CQV8	tyrosine 3-monooxygenase/tryptophan 5-monooxygenase activation protein, beta polypeptide(Ywhab)	mmu04110:Cell cycle,mmu04114:Oocyte meiosis,mmu04151:PI3K-Akt signaling pathway,mmu04390:Hippo signaling pathway,mmu05161:Hepatitis B,mmu05203:Viral carcinogenesis,
P62259	tyrosine 3-monooxygenase/tryptophan 5-monooxygenase activation protein, epsilon polypeptide(Ywhae)	mmu04110:Cell cycle,mmu04114:Oocyte meiosis,mmu04151:PI3K-Akt signaling pathway,mmu04390:Hippo signaling pathway,mmu04722:Neurotrophin signaling pathway,mmu05203:Viral carcinogenesis,
P68510	tyrosine 3-monooxygenase/tryptophan 5-monooxygenase activation protein, eta polypeptide(Ywhah)	mmu04110:Cell cycle,mmu04114:Oocyte meiosis,mmu04151:PI3K-Akt signaling pathway,mmu04390:Hippo signaling pathway,mmu05203:Viral carcinogenesis,
P61982	tyrosine 3-monooxygenase/tryptophan 5-monooxygenase activation protein, gamma polypeptide(Ywhag)	mmu04110:Cell cycle,mmu04114:Oocyte meiosis,mmu04151:PI3K-Akt signaling pathway,mmu04390:Hippo signaling pathway,mmu05203:Viral carcinogenesis,
P68254	tyrosine 3-monooxygenase/tryptophan 5-monooxygenase activation protein, theta polypeptide(Ywhaq)	mmu04110:Cell cycle,mmu04114:Oocyte meiosis,mmu04151:PI3K-Akt signaling pathway,mmu04390:Hippo signaling pathway,mmu05161:Hepatitis B,mmu05203:Viral carcinogenesis,
P63101	tyrosine 3-monooxygenase/tryptophan 5-monooxygenase activation protein, zeta polypeptide(Ywhaz)	mmu04110:Cell cycle,mmu04114:Oocyte meiosis,mmu04151:PI3K-Akt signaling pathway,mmu04390:Hippo signaling pathway,mmu05161:Hepatitis B,mmu05203:Viral carcinogenesis,
Q91WQ3	tyrosyl-tRNA synthetase(Yars)	mmu00970:Aminoacyl-tRNA biosynthesis,
Q8R317	ubiquilin 1(Ubqln1)	mmu04141:Protein processing in endoplasmic reticulum,
Q9DB77	ubiquinol cytochrome c reductase core protein 2(Uqcrc2)	mmu00190:Oxidative phosphorylation,mmu01100:Metabolic pathways,mmu04260:Cardiac muscle contraction,mmu04932:Non-alcoholic fatty liver disease (NAFLD),mmu05010:Alzheimer's disease,mmu05012:Parkinson's disease,mmu05016:Huntington's disease,
Q9D855	ubiquinol-cytochrome c reductase binding protein(Uqcrb)	mmu00190:Oxidative phosphorylation,mmu01100:Metabolic pathways,mmu04260:Cardiac muscle contraction,mmu04932:Non-alcoholic fatty liver disease (NAFLD),mmu05010:Alzheimer's disease,mmu05012:Parkinson's disease,mmu05016:Huntington's disease,
Q9CZ13	ubiquinol-cytochrome c reductase core protein 1(Uqcrc1)	mmu00190:Oxidative phosphorylation,mmu01100:Metabolic pathways,mmu04260:Cardiac muscle contraction,mmu04932:Non-alcoholic fatty liver disease (NAFLD),mmu05010:Alzheimer's disease,mmu05012:Parkinson's disease,mmu05016:Huntington's disease,
P99028	ubiquinol-cytochrome c reductase hinge protein(Uqcrh)	mmu00190:Oxidative phosphorylation,mmu01100:Metabolic pathways,mmu04260:Cardiac muscle contraction,mmu04932:Non-alcoholic fatty liver disease (NAFLD),mmu05010:Alzheimer's disease,mmu05012:Parkinson's disease,mmu05016:Huntington's disease,
Q9CR68	ubiquinol-cytochrome c reductase, Rieske iron-sulfur polypeptide 1(Uqcrfs1)	mmu00190:Oxidative phosphorylation,mmu01100:Metabolic pathways,mmu04260:Cardiac muscle contraction,mmu04932:Non-alcoholic fatty liver disease (NAFLD),mmu05010:Alzheimer's disease,mmu05012:Parkinson's disease,mmu05016:Huntington's disease,
Q8R1I1	ubiquinol-cytochrome c reductase, complex III subunit X(Uqcr10)	mmu00190:Oxidative phosphorylation,mmu01100:Metabolic pathways,mmu04260:Cardiac muscle contraction,mmu04932:Non-alcoholic fatty liver disease (NAFLD),mmu05010:Alzheimer's disease,mmu05012:Parkinson's disease,mmu05016:Huntington's disease,
P70362	ubiquitin fusion degradation 1 like(Ufd1l)	mmu04141:Protein processing in endoplasmic reticulum,
A2AN08	ubiquitin protein ligase E3 component n-recognin 4(Ubr4)	mmu05203:Viral carcinogenesis,
D3Z4U3	ubiquitin-conjugating enzyme E2K(Ube2k)	mmu04120:Ubiquitin mediated proteolysis,
P68037	ubiquitin-conjugating enzyme E2L 3(Ube2l3)	mmu04120:Ubiquitin mediated proteolysis,mmu05012:Parkinson's disease,
P61082	ubiquitin-conjugating enzyme E2M(Ube2m)	mmu04120:Ubiquitin mediated proteolysis,
P61089	ubiquitin-conjugating enzyme E2N(Ube2n)	mmu04120:Ubiquitin mediated proteolysis,
Q6ZWZ2	ubiquitin-conjugating enzyme E2R 2(Ube2r2)	mmu04120:Ubiquitin mediated proteolysis,mmu05168:Herpes simplex infection,
Q02053	ubiquitin-like modifier activating enzyme 1(Uba1)	mmu04120:Ubiquitin mediated proteolysis,mmu05012:Parkinson's disease,
G3X9Y5	ubiquitination factor E4A(Ube4a)	mmu04120:Ubiquitin mediated proteolysis,
Q9CRB3	urate (5-hydroxyiso-) hydrolase(Urah)	mmu00230:Purine metabolism,mmu01100:Metabolic pathways,
P25688	urate oxidase(Uox)	mmu00230:Purine metabolism,mmu00232:Caffeine metabolism,mmu01100:Metabolic pathways,
Q283N4	ureidoimidazoline (2-oxo-4-hydroxy-4-carboxy-5) decarboxylase(Urad)	mmu00230:Purine metabolism,mmu01100:Metabolic pathways,
Q8VC97	ureidopropionase, beta(Upb1)	mmu00240:Pyrimidine metabolism,mmu00410:beta-Alanine metabolism,mmu00770:Pantothenate and CoA biosynthesis,mmu00983:Drug metabolism - other enzymes,mmu01100:Metabolic pathways,
Q8VC12	urocanase domain containing 1(Uroc1)	mmu00340:Histidine metabolism,mmu01100:Metabolic pathways,
P70697	uroporphyrinogen decarboxylase(Urod)	mmu00860:Porphyrin and chlorophyll metabolism,mmu01100:Metabolic pathways,
Q64010	v-crk avian sarcoma virus CT10 oncogene homolog(Crk)	mmu04010:MAPK signaling pathway,mmu04012:ErbB signaling pathway,mmu04015:Rap1 signaling pathway,mmu04062:Chemokine signaling pathway,mmu04510:Focal adhesion,mmu04666:Fc gamma R-mediated phagocytosis,mmu04722:Neurotrophin signaling pathway,mmu04810:Regulation of actin cytoskeleton,mmu04910:Insulin signaling pathway,mmu05100:Bacterial invasion of epithelial cells,mmu05200:Pathways in cancer,mmu0520…
P47941	v-crk avian sarcoma virus CT10 oncogene homolog-like(Crkl)	mmu04010:MAPK signaling pathway,mmu04012:ErbB signaling pathway,mmu04015:Rap1 signaling pathway,mmu04062:Chemokine signaling pathway,mmu04510:Focal adhesion,mmu04666:Fc gamma R-mediated phagocytosis,mmu04722:Neurotrophin signaling pathway,mmu04810:Regulation of actin cytoskeleton,mmu04910:Insulin signaling pathway,mmu05100:Bacterial invasion of epithelial cells,mmu05200:Pathways in cancer,mmu0520…
Q01853	valosin containing protein(Vcp)	mmu04141:Protein processing in endoplasmic reticulum,mmu05134:Legionellosis,
Q9Z1Q9	valyl-tRNA synthetase(Vars)	mmu00970:Aminoacyl-tRNA biosynthesis,
Q3UPN1	vascular cell adhesion molecule 1(Vcam1)	mmu04064:NF-kappa B signaling pathway,mmu04514:Cell adhesion molecules (CAMs),mmu04668:TNF signaling pathway,mmu04670:Leukocyte transendothelial migration,mmu05143:African trypanosomiasis,mmu05144:Malaria,mmu05166:HTLV-I infection,
Q9CR26	vesicle (multivesicular body) trafficking 1(Vta1)	mmu04144:Endocytosis,
O70404	vesicle-associated membrane protein 8(Vamp8)	mmu04130:SNARE interactions in vesicular transport,mmu04611:Platelet activation,
P20152	vimentin(Vim)	mmu05169:Epstein-Barr virus infection,mmu05206:MicroRNAs in cancer,
Q64727	vinculin(Vcl)	mmu04510:Focal adhesion,mmu04520:Adherens junction,mmu04670:Leukocyte transendothelial migration,mmu04810:Regulation of actin cytoskeleton,mmu05100:Bacterial invasion of epithelial cells,mmu05146:Amoebiasis,
P29788	vitronectin(Vtn)	mmu04151:PI3K-Akt signaling pathway,mmu04510:Focal adhesion,mmu04512:ECM-receptor interaction,mmu05205:Proteoglycans in cancer,
Q60932	voltage-dependent anion channel 1(Vdac1)	mmu04020:Calcium signaling pathway,mmu04022:cGMP-PKG signaling pathway,mmu05012:Parkinson's disease,mmu05016:Huntington's disease,mmu05164:Influenza A,mmu05166:HTLV-I infection,
G3UX26	voltage-dependent anion channel 2(Vdac2)	mmu04020:Calcium signaling pathway,mmu04022:cGMP-PKG signaling pathway,mmu05012:Parkinson's disease,mmu05016:Huntington's disease,mmu05166:HTLV-I infection,
Q60931	voltage-dependent anion channel 3(Vdac3)	mmu04020:Calcium signaling pathway,mmu04022:cGMP-PKG signaling pathway,mmu05012:Parkinson's disease,mmu05016:Huntington's disease,mmu05161:Hepatitis B,mmu05166:HTLV-I infection,mmu05203:Viral carcinogenesis,
Q00519	xanthine dehydrogenase(Xdh)	mmu00230:Purine metabolism,mmu00232:Caffeine metabolism,mmu00983:Drug metabolism - other enzymes,mmu01100:Metabolic pathways,mmu04146:Peroxisome,
Q3TNA1	xylulokinase homolog (H. influenzae)(Xylb)	mmu00040:Pentose and glucuronate interconversions,mmu01100:Metabolic pathways,
Q62523	zyxin(Zyx)	mmu04510:Focal adhesion,

## Sheet: FCs and p-values metabolomics
	VG1vsKG	VG2vsKG	VG3vsKG	VG2vsVG1	VG1vsVG3	VG2vsVG3	VG1vsKG_pvalue	VG2vsKG_pvalue	VG3vsKG_pvalue	VG2vsVG1_pvalue	VG1vsVG3_pvalue	VG2vsVG3_pvalue
C0	-0.756595	-1.20135	0.480531	-0.444753	-1.23713	-1.68188	0.0121036	0.00315583	0.198841	0.0802316	0.00309127	0.00033008
C10	0.133703	-0.0896867	-0.0203022	-0.22339	0.154005	-0.0693845	0.438031	0.757076	0.940993	0.364829	0.492632	0.804084
C10.1	-0.10004	-0.262841	-0.213903	-0.162801	0.113863	-0.0489384	0.793924	0.476531	0.543618	0.635224	0.741946	0.879853
C10.2	0.0380561	-0.334062	-0.479541	-0.372118	0.517597	0.145479	0.945286	0.459422	0.301284	0.339013	0.194314	0.635145
C12	0.253972	0.308234	0.0675846	0.0542621	0.186387	0.240649	0.502874	0.256755	0.885099	0.866482	0.707783	0.524193
C12.DC	0.0377166	-0.00522532	-0.298507	-0.0429419	0.336224	0.293282	0.858253	0.981814	0.312635	0.795792	0.120802	0.177592
C12.1	-0.330311	-0.130305	-0.0377941	0.200005	-0.292517	-0.0925112	0.284383	0.761258	0.85858	0.625323	0.337531	0.810531
C14.1	-0.0335737	-0.114937	-0.38529	-0.0813634	0.351717	0.270353	0.86102	0.703647	0.151175	0.74628	0.102163	0.327837
C14.1.OH	-0.402314	0.0601078	-1.03251	0.462422	0.630191	1.09261	0.160629	0.773207	0.215876	0.0805036	0.367445	0.0661822
C14.2	-0.0545308	-0.656165	-0.461539	-0.601634	0.407008	-0.194626	0.840095	0.285407	0.175691	0.267742	0.232295	0.71469
C14.2.OH	-0.0156136	-0.0857209	-0.449102	-0.0701072	0.433488	0.363381	0.950166	0.825982	0.176407	0.82474	0.0837449	0.294662
C16.1	-0.164113	-0.134479	-0.306823	0.0296345	0.14271	0.172344	0.230233	0.590465	0.16847	0.888057	0.411381	0.468838
C16.1.OH	-0.0274186	-0.0699777	-0.333985	-0.0425591	0.306566	0.264007	0.832337	0.784299	0.127583	0.839458	0.0704285	0.269675
C16.2	0.129717	-0.271844	0.214455	-0.401561	-0.0847384	-0.486299	0.77534	0.520307	0.723776	0.22636	0.854836	0.255893
C16.2.OH	0.0479839	-0.143174	-0.282062	-0.191158	0.330046	0.138888	0.883056	0.71002	0.340597	0.544552	0.140864	0.637402
C18	-0.345745	-0.105617	-0.663591	0.240128	0.317846	0.557973	0.315654	0.674869	0.0871314	0.316937	0.311572	0.0390517
C18.1	-0.282776	-0.520544	-0.792706	-0.237769	0.509931	0.272162	0.519015	0.283081	0.0610063	0.621538	0.282587	0.5483
C18.1.OH	-0.422271	-0.311407	-0.627131	0.110864	0.20486	0.315724	0.088325	0.237054	0.0539259	0.560204	0.283168	0.167859
C18.2	-0.547814	-0.246127	-0.739722	0.301687	0.191908	0.493595	0.222622	0.386627	0.0101537	0.374878	0.577446	0.0564855
C2	-0.458287	-0.621799	-0.638548	-0.163512	0.180261	0.0167489	0.315151	0.0535908	0.0418865	0.630108	0.62986	0.945332
C3	-0.614811	-0.451127	-0.0395365	0.163683	-0.575274	-0.411591	0.0885124	0.0894876	0.889846	0.559904	0.129558	0.151604
C3.DC..C4.OH.	-0.122095	-0.59349	-0.405038	-0.471396	0.282944	-0.188452	0.688137	0.13506	0.230872	0.186125	0.37944	0.583599
C3.OH	-0.553423	-0.12825	-0.309128	0.425173	-0.244295	0.180878	0.275286	0.751144	0.381776	0.358567	0.607036	0.648345
C3.1	-0.482656	-0.238431	-0.548499	0.244225	0.0658426	0.310068	0.364068	0.64302	0.305644	0.650656	0.910242	0.566066
C4	-0.990452	-0.462768	-1.05519	0.527684	0.0647362	0.59242	0.110069	0.437961	0.0339919	0.38421	0.90146	0.288502
C4.1	-0.238051	-0.333883	-0.268222	-0.0958316	0.0301712	-0.0656604	0.690635	0.536351	0.654691	0.862009	0.962351	0.905169
C5	-1.06953	-0.681663	-0.364008	0.387864	-0.70552	-0.317656	0.0485321	0.0201343	0.119861	0.249847	0.0907459	0.145252
C5.DC..C6.OH.	-0.247162	-0.62426	-0.324756	-0.377099	0.0775939	-0.299505	0.579223	0.0340011	0.412063	0.157255	0.831409	0.170671
C5.M.DC	-0.367853	-1.00894	-0.397581	-0.641089	0.0297282	-0.611361	0.238557	0.0294398	0.279441	0.0999345	0.930622	0.132244
C5.OH..C3.DC.M.	-0.484418	-0.829048	-0.930555	-0.344631	0.446137	0.101507	0.14317	0.122505	0.00463096	0.441123	0.107014	0.807485
C5.1	-0.813979	-0.999031	-0.479731	-0.185052	-0.334248	-0.5193	0.204	0.100513	0.410005	0.720289	0.548165	0.317583
C5.1.DC	-0.683813	-0.297772	-0.382981	0.386041	-0.300832	0.0852091	0.125413	0.373771	0.273901	0.143885	0.208696	0.675162
C6..C4.1.DC.	-0.568075	-0.741601	-0.163529	-0.173526	-0.404546	-0.578072	0.300253	0.311653	0.663645	0.797402	0.434857	0.373087
C6.1	-0.0418127	0.013161	-0.234176	0.0549737	0.192363	0.247337	0.834735	0.941224	0.274411	0.73705	0.319422	0.157111
C7.DC	-0.561722	-0.830538	0.270051	-0.268816	-0.831773	-1.10059	0.2733	0.0373537	0.614975	0.432773	0.132424	0.0147121
C8	0.1022	0.00457182	0.0269223	-0.0976281	0.0752776	-0.0223505	0.728852	0.989817	0.920873	0.72262	0.620548	0.93254
C8.1	-0.436353	-0.42914	0.415013	0.00721286	-0.851366	-0.844153	0.451718	0.380319	0.260533	0.987928	0.0865885	0.0497124
C9	0.747122	0.370279	0.483043	-0.376843	0.26408	-0.112763	0.165441	0.462872	0.550443	0.244575	0.638927	0.827194
Arg	0.279686	-1.46698	-0.584102	-1.74666	0.863788	-0.882875	0.632752	0.0417863	0.51612	0.00107768	0.160145	0.145782
Gln	-0.461142	-0.548229	0.270466	-0.0870872	-0.731608	-0.818695	0.195086	0.0956612	0.533326	0.669391	0.0450213	0.0143944
Gly	1.22791	0.965241	0.395462	-0.262665	0.832443	0.569778	0.0846864	0.0321918	0.193989	0.585321	0.139044	0.106797
His	-0.60768	-0.689926	0.393583	-0.0822458	-1.00126	-1.08351	0.0439811	0.102028	0.305763	0.7743	0.00442706	0.0106701
Met	-0.615838	-0.609528	0.77121	0.00630981	-1.38705	-1.38074	0.232809	0.220521	0.167083	0.98728	0.0131052	0.00825429
Orn	-0.0244219	-0.403649	0.24031	-0.379227	-0.264732	-0.643959	0.932784	0.16603	0.60587	0.080223	0.463061	0.0607649
Phe	-0.352378	-0.388965	0.757665	-0.0365864	-1.11004	-1.14663	0.476981	0.402318	0.184164	0.913392	0.0187192	0.0107829
Pro	-0.180212	-0.174825	0.961055	0.00538756	-1.14127	-1.13588	0.728207	0.714026	0.0879945	0.988669	0.016225	0.0112161
Ser	0.133355	0.0237775	0.743524	-0.109578	-0.610169	-0.719746	0.787011	0.959658	0.227893	0.765332	0.19008	0.108684
Thr	0.0121019	-0.0649834	0.637168	-0.0770853	-0.625066	-0.702152	0.979951	0.888429	0.258855	0.833665	0.155364	0.101686
Trp	-0.313755	-0.406128	0.219793	-0.0923734	-0.533547	-0.625921	0.158848	0.0980287	0.466365	0.596658	0.0502242	0.0200793
Tyr	-0.0936997	-0.260935	0.814101	-0.167235	-0.907801	-1.07504	0.763169	0.485198	0.107846	0.559517	0.0274114	0.0129427
Val	-0.345738	-0.610534	0.6552	-0.264796	-1.00094	-1.26573	0.520845	0.265997	0.295241	0.500616	0.0426763	0.0151873
xLeu	-0.505466	-0.552785	0.675229	-0.0473188	-1.18069	-1.22801	0.274853	0.221275	0.166658	0.889969	0.0102037	0.00626352
lysoPC.a.C14.0	-0.378087	-0.267819	-0.0589875	0.110268	-0.3191	-0.208831	0.05192	0.229078	0.820921	0.547522	0.182443	0.369512
lysoPC.a.C16.0	-0.631147	-0.83617	0.827579	-0.205023	-1.45873	-1.66375	0.372856	0.227331	0.372582	0.677964	0.0622398	0.0241473
lysoPC.a.C16.1	-2.23538	-2.5907	0.607864	-0.355323	-2.84324	-3.19856	0.0374953	0.0279198	0.522087	0.674139	0.0102219	0.00566408
lysoPC.a.C17.0	-1.14419	-1.01348	0.711058	0.130713	-1.85525	-1.72454	0.15201	0.128967	0.219578	0.83255	0.0203657	0.0103525
lysoPC.a.C18.0	0.325217	0.357883	1.26386	0.0326659	-0.938638	-0.905972	0.622789	0.558954	0.228699	0.937859	0.221606	0.175821
lysoPC.a.C18.1	-2.18612	-2.11404	0.946028	0.0720739	-3.13214	-3.06007	0.0519699	0.0443462	0.368426	0.915801	0.00404325	0.00273742
lysoPC.a.C18.2	-0.869974	-0.800129	1.64533	0.0698449	-2.5153	-2.44545	0.334069	0.363365	0.1027	0.918722	0.00729584	0.0064578
lysoPC.a.C20.3	-1.3218	-1.28629	1.04585	0.0355057	-2.36765	-2.33214	0.170163	0.174033	0.327309	0.957369	0.0143854	0.012256
lysoPC.a.C20.4	0.292783	0.201103	1.50324	-0.0916803	-1.21046	-1.30214	0.750119	0.82867	0.142162	0.89243	0.0648421	0.0812227
lysoPC.a.C24.0	-1.02201	-0.755802	0.0668118	0.266204	-1.08882	-0.822614	0.19126	0.167722	0.898215	0.649666	0.137567	0.120466
lysoPC.a.C26.0	-2.00364	-1.58545	-1.47541	0.41819	-0.528237	-0.110047	0.0573853	0.0111068	0.106286	0.480013	0.539997	0.838479
lysoPC.a.C26.1	-1.36164	-1.07935	-1.48877	0.282298	0.127123	0.409421	0.276821	0.0886659	0.151898	0.737802	0.913789	0.560205
lysoPC.a.C28.0	-1.59692	-1.53357	-1.32955	0.0633442	-0.267364	-0.20402	0.0122777	0.0170828	0.198888	0.891799	0.745402	0.777223
lysoPC.a.C28.1	-0.690886	-0.583912	-0.903754	0.106974	0.212868	0.319841	0.462882	0.295647	0.219464	0.862751	0.785493	0.501712
PC.aa.C24.0	-0.466596	0.0256656	-0.55094	0.492261	0.084344	0.576605	0.442568	0.967684	0.396601	0.375213	0.873127	0.317627
PC.aa.C26.0	-1.25015	-1.18503	-0.72504	0.0651189	-0.525111	-0.459992	0.0106698	0.00823949	0.070016	0.822191	0.101061	0.139832
PC.aa.C28.1	-2.25391	-1.66632	-1.40016	0.587593	-0.853751	-0.266158	0.048215	0.0638737	0.164235	0.424828	0.326487	0.711645
PC.aa.C30.0	-0.379858	-0.345544	-0.237691	0.0343134	-0.142166	-0.107853	0.485789	0.203675	0.471629	0.932902	0.783748	0.719132
PC.aa.C30.2	-1.06363	-1.12435	-1.88212	-0.0607197	0.818489	0.757769	0.254681	0.253705	0.0726759	0.943859	0.351117	0.391761
PC.aa.C32.0	0.401015	0.0757796	0.784489	-0.325235	-0.383474	-0.708709	0.24802	0.726683	0.242154	0.213132	0.504459	0.125882
PC.aa.C32.1	-2.9368	-2.85035	-0.698322	0.0864491	-2.23848	-2.15203	0.00288087	0.000137867	0.194281	0.842963	0.00513398	0.000476639
PC.aa.C32.2	-1.40078	-1.69087	-0.43202	-0.290083	-0.968764	-1.25885	0.0197402	0.0066631	0.251719	0.533095	0.0552211	0.0160007
PC.aa.C32.3	-0.169272	-0.331271	0.230285	-0.161998	-0.399557	-0.561555	0.79076	0.550899	0.699731	0.721143	0.41435	0.210858
PC.aa.C34.1	-2.15538	-2.41952	-0.405232	-0.264142	-1.75015	-2.01429	0.000916752	1.82253e-05	0.450409	0.285852	0.00746378	0.000403952
PC.aa.C34.2	-1.349	-1.487	0.425986	-0.138006	-1.77499	-1.91299	0.0207476	5.77586e-05	0.445824	0.647961	0.0164819	0.000721064
PC.aa.C34.3	-1.85907	-1.95023	0.00334523	-0.0911533	-1.86242	-1.95357	0.000519106	0.000153978	0.992506	0.733862	0.00128157	0.000212733
PC.aa.C34.4	-0.610917	-0.594842	-0.234369	0.0160757	-0.376549	-0.360473	0.0228085	0.0529962	0.539028	0.939772	0.236566	0.246631
PC.aa.C36.0	2.96926	2.2828	2.69479	-0.686454	0.274462	-0.411991	0.19708	0.194571	0.285351	0.0705426	0.775406	0.608075
PC.aa.C36.1	-1.34616	-1.50355	0.21184	-0.157384	-1.558	-1.71539	0.0108971	0.00141396	0.655147	0.647008	0.0153375	0.00205036
PC.aa.C36.2	-0.0842814	-0.437934	0.662237	-0.353653	-0.746519	-1.10017	0.664175	0.0537541	0.310758	0.0549592	0.181791	0.0263586
PC.aa.C36.3	-1.76685	-2.00172	0.207723	-0.234873	-1.97457	-2.20944	0.00830179	4.46173e-05	0.625431	0.474019	0.00515593	8.16933e-05
PC.aa.C36.4	-0.21871	-0.620952	0.32157	-0.402242	-0.54028	-0.942522	0.589575	0.0875612	0.564497	0.0537628	0.185823	0.0133197
PC.aa.C36.5	-2.00526	-2.0212	-0.180867	-0.0159421	-1.82439	-1.84033	0.000377187	0.000317267	0.630581	0.959305	0.00209485	0.000764677
PC.aa.C36.6	-0.827919	-0.843872	-0.287862	-0.0159531	-0.540058	-0.556011	0.0480994	0.0160009	0.382819	0.959338	0.182646	0.0965496
PC.aa.C38.0	-0.177833	-0.822363	0.442359	-0.644531	-0.620192	-1.26472	0.592029	0.124979	0.474954	0.151791	0.251921	0.0406368
PC.aa.C38.3	-1.25335	-1.19926	0.449579	0.0540825	-1.70293	-1.64884	0.171101	0.00768793	0.480988	0.927173	0.0795801	0.00697475
PC.aa.C38.4	1.10526	0.708008	0.871333	-0.39725	0.233925	-0.163325	0.0578582	0.0775422	0.225507	0.0190158	0.597773	0.627922
PC.aa.C38.5	-0.917292	-1.17729	0.332852	-0.260003	-1.25014	-1.51015	0.0446793	0.00256272	0.457275	0.213203	0.00818442	0.000274165
PC.aa.C38.6	-0.959121	-1.32708	0.521712	-0.36796	-1.48083	-1.84879	0.0391854	0.000331824	0.448251	0.112008	0.0368651	0.002
PC.aa.C40.1	-0.545948	-0.707158	-0.237132	-0.161211	-0.308816	-0.470027	0.00843441	0.0482563	0.572845	0.525913	0.37268	0.21297
PC.aa.C40.2	-0.144711	-0.374148	0.333946	-0.229437	-0.478657	-0.708094	0.827064	0.66751	0.537429	0.751671	0.268708	0.310623
PC.aa.C40.3	-1.42057	-1.33014	0.105613	0.0904293	-1.52619	-1.43576	0.0559288	0.00528859	0.819838	0.814659	0.0192222	0.000924469
PC.aa.C40.4	0.139714	-0.28193	0.708308	-0.421644	-0.568595	-0.990239	0.825586	0.532516	0.277023	0.204043	0.222339	0.00857208
PC.aa.C40.5	-0.128292	-0.31185	0.310095	-0.183558	-0.438387	-0.621945	0.830548	0.341906	0.627955	0.58631	0.465578	0.112346
PC.aa.C40.6	-0.0173022	-0.296276	0.917946	-0.278974	-0.935248	-1.21422	0.962625	0.172536	0.373025	0.180521	0.287682	0.0824888
PC.aa.C42.0	-0.641699	-0.108036	-0.119118	0.533663	-0.522581	0.0110823	0.282469	0.839192	0.857975	0.301479	0.412359	0.983949
PC.aa.C42.1	-0.833224	-0.421169	0.399432	0.412056	-1.23266	-0.820601	0.539646	0.548846	0.502591	0.684114	0.307478	0.216457
PC.aa.C42.2	-0.747515	-0.4909	-0.414255	0.256615	-0.33326	-0.076645	0.079737	0.0813884	0.441841	0.229555	0.450034	0.811797
PC.aa.C42.4	-0.262155	-0.548564	0.118017	-0.286409	-0.380173	-0.666582	0.499153	0.286374	0.880583	0.55023	0.600003	0.323763
PC.aa.C42.5	-0.913132	-1.04283	0.00733111	-0.129697	-0.920463	-1.05016	0.0469817	0.0301205	0.984183	0.683649	0.0118062	0.00932856
PC.aa.C42.6	-1.0392	-1.32431	0.177607	-0.285106	-1.21681	-1.50191	0.0675494	0.0090436	0.721727	0.369608	0.0180306	0.00144491
PC.ae.C30.0	-0.24103	-0.532252	-0.102043	-0.291222	-0.138987	-0.430209	0.430955	0.31395	0.677923	0.524621	0.602881	0.340553
PC.ae.C30.1	-2.16142	-1.78398	-1.98528	0.377439	-0.176139	0.2013	0.111306	0.0605726	0.137724	0.69076	0.890301	0.831874
PC.ae.C30.2	-0.739099	-0.997132	-1.07054	-0.258033	0.331445	0.0734119	0.199324	0.333842	0.179393	0.775497	0.650418	0.938974
PC.ae.C32.1	-0.349301	-0.564697	-0.0656299	-0.215396	-0.283672	-0.499067	0.579311	0.352382	0.926318	0.701762	0.677446	0.41866
PC.ae.C32.2	-1.01877	-1.45989	-0.56295	-0.441122	-0.455822	-0.896945	0.187133	0.077806	0.324838	0.499654	0.378321	0.145591
PC.ae.C34.0	0.156897	-0.235631	0.599528	-0.392528	-0.442631	-0.83516	0.695578	0.331553	0.298958	0.236756	0.436817	0.0630217
PC.ae.C34.1	-0.45024	-0.705736	0.185331	-0.255496	-0.635572	-0.891067	0.328351	0.0451325	0.742247	0.432525	0.257284	0.0475582
PC.ae.C34.2	-0.40362	-0.560117	0.587656	-0.156497	-0.991276	-1.14777	0.394276	0.0211901	0.327253	0.627218	0.130856	0.0162118
PC.ae.C34.3	-0.353554	-0.491386	-0.652826	-0.137832	0.299272	0.16144	0.410981	0.302736	0.409724	0.682587	0.614496	0.764578
PC.ae.C36.0	-0.914442	-0.948706	0.193519	-0.0342642	-1.10796	-1.14223	0.150208	0.114579	0.769445	0.940697	0.078919	0.0496416
PC.ae.C36.1	-1.49799	-1.96899	-0.246009	-0.470996	-1.25198	-1.72298	0.0041009	5.94368e-05	0.578807	0.126822	0.0264626	0.000904111
PC.ae.C36.2	-1.13287	-1.30718	0.408153	-0.174307	-1.54103	-1.71533	0.034026	6.70816e-06	0.425633	0.544225	0.0242942	0.000763676
PC.ae.C36.3	-0.749809	-1.1282	0.269872	-0.378388	-1.01968	-1.39807	0.141431	0.000327809	0.400049	0.258851	0.0538602	0.000297448
PC.ae.C36.4	0.292548	-0.140408	0.624779	-0.432956	-0.332232	-0.765188	0.556877	0.708435	0.355659	0.16379	0.527428	0.0849609
PC.ae.C36.5	0.276829	0.267588	0.531775	-0.00924098	-0.254946	-0.264187	0.487611	0.481483	0.482522	0.975722	0.676709	0.608205
PC.ae.C38.0	-1.79876	-2.20094	0.181222	-0.402175	-1.97998	-2.38216	0.000880998	0.00627716	0.76165	0.450493	0.00806391	0.00447162
PC.ae.C38.2	-1.18643	-1.19681	0.530863	-0.0103738	-1.71729	-1.72767	0.0261787	0.00404151	0.360964	0.974539	0.0154784	0.00251801
PC.ae.C38.3	-1.10383	-0.781866	0.50713	0.32196	-1.61096	-1.289	0.116531	0.119414	0.465477	0.548657	0.0611506	0.0456112
PC.ae.C38.4	0.406445	-0.035864	0.509963	-0.442309	-0.103517	-0.545827	0.428796	0.927704	0.427287	0.0511486	0.790631	0.111841
PC.ae.C38.5	0.68413	0.243859	1.00893	-0.440271	-0.324803	-0.765073	0.198732	0.515171	0.164748	0.296296	0.61513	0.150664
PC.ae.C38.6	-0.214403	-0.427216	0.419808	-0.212813	-0.634212	-0.847025	0.6638	0.173725	0.414627	0.570458	0.270741	0.0484391
PC.ae.C40.0	-1.35192	-1.57514	0.171939	-0.223211	-1.52386	-1.74707	0.00917265	0.000126271	0.718956	0.366454	0.0118196	0.000509569
PC.ae.C40.1	-0.707151	-1.0343	0.513016	-0.327146	-1.22017	-1.54731	0.0980489	0.0216096	0.394509	0.299836	0.0380571	0.00546568
PC.ae.C40.2	-0.846833	-0.68549	-0.104135	0.161343	-0.742698	-0.581355	0.111221	0.130502	0.82743	0.701813	0.167887	0.197653
PC.ae.C40.3	-1.65367	0.107364	0.813835	1.76103	-2.4675	-0.706471	0.520442	0.888713	0.227078	0.330766	0.275947	0.342698
PC.ae.C40.4	0.146781	-0.339985	0.247886	-0.486765	-0.101105	-0.587871	0.751964	0.334915	0.647391	0.16347	0.836804	0.142241
PC.ae.C40.5	-0.457946	-0.304485	0.662331	0.153461	-1.12028	-0.966816	0.493866	0.518817	0.295675	0.774132	0.135765	0.0832802
PC.ae.C40.6	-0.534207	-0.680504	0.670368	-0.146297	-1.20457	-1.35087	0.309234	0.00074258	0.448568	0.660185	0.177803	0.0389846
PC.ae.C42.0	-0.542876	-0.629842	0.53351	-0.0869666	-1.07639	-1.16335	0.0599905	0.00630698	0.284594	0.615309	0.0338779	0.00524433
PC.ae.C42.1	0.19384	0.120237	0.545603	-0.0736035	-0.351763	-0.425366	0.753666	0.820015	0.40289	0.874021	0.528051	0.379164
PC.ae.C42.2	-0.719412	-0.84721	-0.303444	-0.127798	-0.415968	-0.543766	0.141795	0.206419	0.667119	0.813846	0.49297	0.41319
PC.ae.C42.3	-1.40133	-1.22503	-0.175406	0.1763	-1.22592	-1.04962	0.0383422	0.00526566	0.685158	0.672834	0.0556145	0.0174987
PC.ae.C42.5	-0.314193	-0.176192	0.268154	0.138001	-0.582347	-0.444346	0.377258	0.515024	0.569084	0.659293	0.247621	0.253514
PC.ae.C44.3	-0.646839	-0.961899	0.360628	-0.31506	-1.00747	-1.32253	0.453702	0.297272	0.615532	0.719071	0.246833	0.135353
PC.ae.C44.4	-0.312025	-0.951267	0.0523887	-0.639242	-0.364414	-1.00366	0.435786	0.010796	0.88349	0.0738348	0.380205	0.00948405
PC.ae.C44.5	-0.875811	-0.708066	0.0611306	0.167746	-0.936942	-0.769196	0.0992025	0.0208309	0.914415	0.646539	0.15974	0.0997407
PC.ae.C44.6	0.0588297	-0.932689	0.0637234	-0.991518	-0.00489375	-0.996412	0.9131	0.23954	0.868786	0.161471	0.990081	0.133337
SM..OH..C22.1	0.721784	0.0398414	-0.332112	-0.681942	1.0539	0.371953	0.11615	0.904971	0.671254	0.0530569	0.151751	0.493326
SM..OH..C22.2	0.492561	-0.448309	-1.23265	-0.94087	1.72521	0.784344	0.314114	0.333929	0.113066	0.0489871	0.025367	0.164144
SM..OH..C24.1	1.9982	1.0867	0.27424	-0.911506	1.72396	0.812455	0.0137999	0.163346	0.744747	0.118194	0.0225163	0.248183
SM.C16.0	0.837754	0.0736478	-0.577799	-0.764106	1.41555	0.651447	0.0161826	0.828943	0.532193	0.0284737	0.101287	0.326655
SM.C16.1	0.228222	0.103773	-0.0705898	-0.124449	0.298812	0.174363	0.621567	0.821668	0.938826	0.797231	0.727309	0.807067
SM.C18.0	1.30265	1.29665	0.30281	-0.00600482	0.999841	0.993837	0.0109323	0.0113738	0.689005	0.98527	0.143699	0.0962085
SM.C24.0	0.254029	-0.113093	-0.0121569	-0.367122	0.266186	-0.100936	0.467239	0.733505	0.979721	0.222964	0.52107	0.780885
H1	-0.467175	-0.413447	0.679113	0.0537275	-1.14629	-1.09256	0.206663	0.397166	0.116681	0.880059	0.000986881	0.0162989

## Sheet: WGCNA data
	VG1vsKG	VG2vsKG	VG3vsKG	VG2vsVG1	VG1vsVG3	VG2vsVG3
C0	42	34	62	47	34	27
C10	56	52	54	50	56	53
C10.1	52	50	50	51	56	53
C10.2	54	48	46	48	62	56
C12	58	59	55	55	57	58
C12.DC	54	54	49	53	59	59
C12.1	49	52	53	57	49	52
C14.1	53	52	48	53	60	58
C14.1.OH	47	55	37	61	64	72
C14.2	53	43	46	44	60	51
C14.2.OH	54	52	47	53	61	60
C16.1	51	52	49	54	56	57
C16.1.OH	53	53	48	53	59	58
C16.2	56	49	57	47	52	46
C16.2.OH	55	52	49	51	59	56
C18	48	52	43	58	59	63
C18.1	49	45	41	50	62	58
C18.1.OH	47	49	44	56	57	59
C18.2	45	50	42	59	57	62
C2	46	44	44	51	57	54
C3	44	47	53	57	45	47
C3.DC..C4.OH.	52	44	47	46	58	51
C3.OH	45	52	49	61	50	57
C3.1	46	50	45	58	55	59
C4	38	46	37	62	55	63
C4.1	50	48	50	52	54	53
C5	37	43	48	60	42	49
C5.DC..C6.OH.	50	44	49	48	55	49
C5.M.DC	48	38	47	43	54	44
C5.OH..C3.DC.M.	46	40	39	48	61	56
C5.1	41	38	46	51	48	45
C5.1.DC	43	49	48	60	49	55
C6..C4.1.DC.	45	42	51	51	47	44
C6.1	53	54	50	55	57	58
C7.DC	45	40	58	50	40	36
C8	56	54	54	52	55	53
C8.1	47	47	61	54	40	40
C9	66	60	62	48	58	52
Arg	58	30	44	26	68	40
Gln	46	45	58	52	42	41
Gly	74	70	60	50	67	63
His	44	43	60	53	38	36
Met	44	44	66	54	31	31
Orn	53	47	58	48	50	43
Phe	48	48	66	53	36	35
Pro	51	51	69	54	35	35
Ser	56	54	66	52	44	42
Thr	54	53	64	53	44	42
Trp	49	47	57	52	45	44
Tyr	52	50	67	51	39	36
Val	48	44	64	50	38	33
xLeu	46	45	65	53	35	34
lysoPC.a.C14.0	48	50	53	56	49	50
lysoPC.a.C16.0	44	40	67	51	30	27
lysoPC.a.C16.1	18	12	64	48	8	2
lysoPC.a.C17.0	35	37	65	56	24	26
lysoPC.a.C18.0	59	60	74	54	39	39
lysoPC.a.C18.1	18	20	69	55	3	4
lysoPC.a.C18.2	40	41	81	55	13	14
lysoPC.a.C20.3	32	33	71	54	15	16
lysoPC.a.C20.4	59	57	78	52	34	33
lysoPC.a.C24.0	37	42	55	58	36	41
lysoPC.a.C26.0	21	28	30	61	45	52
lysoPC.a.C26.1	32	36	30	58	56	60
lysoPC.a.C28.0	28	29	32	55	50	51
lysoPC.a.C28.1	43	44	39	56	57	59
PC.aa.C24.0	46	54	45	62	55	63
PC.aa.C26.0	34	35	42	55	45	46
PC.aa.C28.1	17	27	31	63	40	50
PC.aa.C30.0	48	48	50	54	52	52
PC.aa.C30.2	37	36	23	53	67	66
PC.aa.C32.0	60	55	67	49	48	42
PC.aa.C32.1	6	8	43	55	18	19
PC.aa.C32.2	31	26	47	49	38	33
PC.aa.C32.3	51	48	58	51	47	45
PC.aa.C34.1	19	15	47	50	25	21
PC.aa.C34.2	32	30	61	52	25	23
PC.aa.C34.3	24	22	54	52	24	22
PC.aa.C34.4	44	44	50	54	48	48
PC.aa.C36.0	102	91	98	43	58	47
PC.aa.C36.1	32	29	57	51	29	26
PC.aa.C36.2	52	47	65	48	42	36
PC.aa.C36.3	25	21	57	50	22	18
PC.aa.C36.4	50	44	59	47	45	39
PC.aa.C36.5	21	21	51	54	24	24
PC.aa.C36.6	40	40	49	54	45	45
PC.aa.C38.0	51	41	61	43	44	33
PC.aa.C38.3	34	34	61	55	26	27
PC.aa.C38.4	72	65	68	47	58	51
PC.aa.C38.5	39	35	59	50	34	29
PC.aa.C38.6	38	32	62	48	30	24
PC.aa.C40.1	45	42	50	51	49	46
PC.aa.C40.2	52	48	59	50	46	42
PC.aa.C40.3	31	32	56	55	29	31
PC.aa.C40.4	56	49	65	47	45	38
PC.aa.C40.5	52	49	59	51	47	44
PC.aa.C40.6	54	49	69	49	39	34
PC.aa.C42.0	43	52	52	63	45	54
PC.aa.C42.1	40	47	60	61	34	41
PC.aa.C42.2	42	46	47	58	48	53
PC.aa.C42.4	50	45	56	49	48	43
PC.aa.C42.5	39	37	54	52	39	37
PC.aa.C42.6	37	32	57	49	34	30
PC.ae.C30.0	50	45	52	49	52	47
PC.ae.C30.1	19	25	22	60	51	57
PC.ae.C30.2	42	38	37	50	59	55
PC.ae.C32.1	48	45	53	50	49	46
PC.ae.C32.2	37	30	45	47	46	39
PC.ae.C34.0	56	50	64	47	47	40
PC.ae.C34.1	47	42	57	50	44	39
PC.ae.C34.2	47	45	63	51	38	35
PC.ae.C34.3	48	46	43	52	59	56
PC.ae.C36.0	39	38	57	53	36	35
PC.ae.C36.1	30	22	50	46	34	26
PC.ae.C36.2	35	33	60	51	29	26
PC.ae.C36.3	42	36	58	48	37	31
PC.ae.C36.4	59	52	64	47	48	41
PC.ae.C36.5	58	58	62	54	50	50
PC.ae.C38.0	25	18	57	47	22	15
PC.ae.C38.2	35	34	62	54	26	26
PC.ae.C38.3	36	41	62	59	28	33
PC.ae.C38.4	60	53	62	47	52	45
PC.ae.C38.5	65	58	70	47	49	41
PC.ae.C38.6	50	47	61	50	44	40
PC.ae.C40.0	32	28	57	50	29	26
PC.ae.C40.1	42	37	62	49	34	29
PC.ae.C40.2	40	43	52	56	42	44
PC.ae.C40.3	27	56	67	82	14	42
PC.ae.C40.4	56	48	58	46	52	44
PC.ae.C40.5	46	49	65	56	36	38
PC.ae.C40.6	45	43	65	51	34	32
PC.ae.C42.0	45	44	63	52	36	35
PC.ae.C42.1	57	56	63	53	48	47
PC.ae.C42.2	42	40	49	52	47	45
PC.ae.C42.3	31	34	51	57	34	37
PC.ae.C42.5	49	51	58	56	44	47
PC.ae.C44.3	43	38	60	49	38	32
PC.ae.C44.4	49	38	55	43	48	38
PC.ae.C44.5	40	42	55	57	39	41
PC.ae.C44.6	55	39	55	38	54	38
SM..OH..C22.1	66	55	48	43	71	60
SM..OH..C22.2	62	47	34	39	82	67
SM..OH..C24.1	86	71	58	39	82	67
SM.C16.0	67	55	44	41	77	64
SM.C16.1	58	56	53	52	59	57
SM.C18.0	75	75	59	54	70	70
SM.C24.0	58	52	54	48	58	52
H1	46	47	65	55	35	36
P60335	43	41	39	49	56	53
P62751	50	35	41	35	61	45
Q9D8E6	65	49	57	35	59	44
Q8BMS1	56	54	54	49	53	51
Q8CIE6	52	61	53	60	51	60
Q03265	60	54	48	45	64	58
E9Q414	67	47	46	32	72	52
P51881	36	24	40	39	48	36
Q3UQ44	45	56	64	63	32	44
P08113	41	35	35	45	56	51
P43277	64	63	56	50	59	58
Q8VC30	44	40	47	47	49	44
Q8C196	44	42	40	49	55	53
P62908	52	38	33	38	70	57
P35700	49	32	44	34	56	38
Q9CQV8	47	37	48	41	50	40
Q05920	57	59	42	53	67	68
Q9CPQ1	32	37	54	57	29	34
P43274	38	30	31	43	59	50
P26039	35	49	29	65	58	72
P12787	54	67	50	64	56	69
Q91VD9	63	38	46	26	69	44
P28665	66	65	59	51	58	58
Q8CGC7	57	52	50	46	59	53
P21981	52	37	34	37	69	55
G3X9L6	43	52	46	60	48	57
Q8VDJ3	75	84	65	60	61	70
P19096	48	69	38	72	62	82
P16858	52	50	50	49	53	50
P01027	45	37	53	43	44	36
P10126	53	51	47	49	57	55
P17742	46	50	42	56	55	60
P35979	34	26	41	44	44	36
Q06185	34	39	53	56	33	37
P18760	45	43	47	49	49	47
P15105	41	47	41	57	51	57
P70349	42	41	47	49	47	45
P63038	70	75	53	56	68	73
Q9WVA4	49	39	43	42	57	47
Q9WTP6	32	28	42	47	41	37
P32020	62	71	50	60	63	73
P62827	39	32	43	44	47	41
Q9JLV1	42	56	56	64	38	51
E9Q035	38	37	41	50	48	47
Q8VDD5	40	73	40	85	51	85
P63101	33	41	40	60	44	53
P60710	47	29	42	33	57	39
P30115	52	51	52	51	50	50
Q60605	44	41	33	48	62	59
Q9DBT9	29	23	33	45	48	42
Q8R0Y6	37	28	38	43	50	42
Q6GT24	51	59	48	60	55	63
P20029	48	50	39	54	60	62
P61982	33	52	58	71	26	45
E9PZF0	40	33	40	45	50	44
Q9DB15	47	45	40	49	58	56
P08249	33	31	43	49	42	40
P27773	37	46	25	60	63	72
P62259	37	38	37	53	51	53
Q61838	41	37	49	47	43	39
P17182	46	43	54	48	43	41
Q9D3D9	53	59	40	58	63	70
Q68FD5	43	48	45	56	49	54
P99027	59	46	46	38	64	51
Q8BWT1	49	59	56	61	45	54
Q8QZT1	31	51	39	72	43	64
P99029	50	46	46	47	56	51
P11679	56	57	49	52	58	58
P10649	49	42	50	44	50	43
P52760	77	71	58	45	71	65
B7FAU9	27	27	24	51	55	55
P11276	30	46	35	67	46	62
Q8VCH0	46	73	53	77	45	71
Q01853	32	35	43	54	40	43
P17751	48	65	49	68	50	67
Q64433	53	66	57	64	48	61
Q91ZJ5	41	38	59	48	33	30
Q00623	59	54	42	46	68	63
P26443	39	34	51	46	39	34
Q9DCW4	33	64	47	83	37	69
P09103	42	42	40	51	53	53
Q00519	49	45	55	48	45	41
P38647	46	49	45	54	53	56
Q8BVI4	23	30	45	58	29	36
Q64727	45	46	38	52	58	59
O35215	41	59	54	69	38	56
P70296	46	43	46	48	51	48
Q61176	40	44	48	56	43	47
G3X982	64	75	49	62	67	77
Q99LC5	43	47	51	55	43	48
P11352	41	35	44	45	49	43
Q64442	34	51	51	68	34	50
H7BWX9	48	38	35	41	64	54
P07724	41	48	59	59	33	41
Q78JT3	49	59	49	62	51	61
P19157	67	59	54	43	64	56
P24549	38	29	53	42	37	28
P62983	40	49	51	61	40	49
A8DUK4	38	43	55	57	34	39
P42125	26	32	46	57	32	37
P62897	42	56	41	66	52	66
Q80X90	41	44	37	54	55	58
P40142	35	33	49	49	36	34
Q64374	28	43	46	67	33	49
Q91VB8	50	48	57	50	44	42
A3KGU5	56	57	49	52	57	58
P63017	43	53	46	61	48	58
P12710	63	60	54	48	61	57
P07309	38	42	48	55	42	45
P31786	52	66	47	64	57	70
Q63836	47	54	57	58	41	48
O35490	41	37	56	48	36	32
E9Q1Q9	22	34	50	64	22	35
Q91Y97	28	37	45	60	34	43
E9Q7Q3	40	44	45	56	45	50
Q9D8Y0	51	35	49	35	53	37
P70441	17	38	40	72	28	49
Q7TPV4	9	10	58	53	2	3
Q3UV17	62	47	61	36	53	37
Q922D8	45	51	38	57	58	64
P62242	50	50	52	50	50	49
Q9CZX8	51	36	51	36	52	37
Q9Z2I8	66	51	52	36	65	50
Q9EQ20	74	64	65	41	60	50
Q9CXW4	57	43	49	37	59	45
P62962	35	39	45	55	41	45
Q8BP67	60	44	54	35	57	41
Q99LB2	36	42	36	57	51	57
Q8BGQ7	49	52	39	54	62	64
Q99K67	55	47	47	43	59	51
P37040	55	51	59	47	48	44
P62270	44	39	45	46	50	45
P47911	37	52	38	66	50	65
O35129	64	33	44	20	71	40
Q61171	50	41	52	42	50	41
P68368	69	46	52	29	68	46
O70475	61	65	56	56	56	60
P54869	58	39	51	32	59	40
P60867	52	26	38	26	65	39
E9QN99	64	44	53	31	62	42
Q91V55	44	27	40	34	55	38
P14869	43	46	47	54	48	51
Q8CHT0	40	40	51	51	40	40
Q78PY7	49	49	44	51	57	57
P19783	41	26	56	37	36	21
Q6P5E4	60	57	52	48	59	56
Q91VS7	64	44	47	31	68	48
P70694	56	55	54	50	53	52
Q9JII6	39	42	45	54	45	48
F8WIX8	24	11	48	38	27	14
P55096	64	62	68	48	47	45
P56480	55	33	48	29	58	36
Q9QY76	61	59	53	49	59	57
Q9Z2I0	48	69	40	72	59	80
Q8VCN5	57	36	59	30	50	29
Q9QXD1	57	53	55	47	54	49
Q99KI0	44	38	37	45	59	53
P68372	55	50	50	46	56	51
P26231	52	49	40	48	63	60
P52196	56	57	51	52	56	57
Q9DB20	60	43	61	35	50	34
Q91X83	52	43	53	43	49	41
Q02248	47	37	39	41	60	49
G5E850	50	33	46	35	55	39
P08003	49	49	42	51	58	58
P24369	57	38	42	32	66	47
P18242	43	20	30	28	64	41
Q8BH95	35	37	30	54	56	58
Q8VDN2	50	44	43	45	58	52
P97807	55	39	44	35	63	46
P11499	42	37	37	46	57	52
P68373	40	43	50	54	41	44
Q9EQK5	42	38	44	47	49	45
Q8BJ64	69	82	62	64	58	71
Q99JY9	44	41	48	48	47	44
Q3U4W8	53	32	37	30	67	46
Q61941	55	44	43	40	63	52
P16460	45	37	56	44	40	32
Q9CZS1	50	48	50	50	51	50
Q9D172	49	53	46	55	54	58
P14211	47	59	45	63	53	65
P28474	51	51	54	51	49	48
Q9DBM2	46	58	54	64	43	55
Q9CQQ7	30	59	53	81	28	57
Q9WUM5	50	52	41	53	60	62
Q8JZR0	63	49	56	38	58	44
Q9CQ60	38	39	51	52	38	39
Q9WVL0	36	23	50	38	38	25
Q9JKR6	87	97	65	61	72	83
O08601	44	42	37	50	57	56
P06151	41	28	44	38	49	35
Q9D6Y7	36	29	35	44	51	45
P48036	42	44	52	53	42	43
Q3TML0	46	40	43	45	55	48
Q6ZWZ6	41	50	50	61	42	52
Q9WTP7	58	48	45	41	64	54
Q80ZP8	52	49	44	49	59	56
Q8VCW8	56	58	51	53	56	58
Q9CQU0	42	36	40	45	53	47
P61924	27	20	34	44	44	37
A2AVJ7	61	71	54	61	58	68
Q99LX0	63	56	51	44	63	55
P34914	46	45	56	50	41	41
P09411	47	46	53	50	46	44
P14152	41	33	40	44	52	44
Q99LB7	41	29	29	40	62	51
Q9D819	35	47	37	62	49	60
Q91VA0	52	42	49	41	55	45
B1AU25	52	49	51	49	52	49
Q9DB77	44	41	47	48	48	45
Q91XD4	49	41	50	43	50	42
Q8R1A8	49	49	53	51	47	47
P24270	49	50	53	52	48	48
Q9JHW2	43	38	44	46	50	44
Q9QXF8	34	19	36	37	48	34
P00329	41	46	50	56	42	47
Q7TMM9	55	46	56	42	50	41
P28271	41	25	31	35	61	45
P55264	41	36	46	46	46	41
Q9R257	59	62	56	54	54	57
Q99L13	35	42	47	58	40	47
Q64105	41	44	44	55	48	51
P47738	48	33	49	36	51	36
Q9D051	42	40	48	49	46	44
P53395	48	38	53	41	46	36
Q9CQ92	54	44	41	42	64	55
P97379	70	67	56	49	65	62
P16332	27	36	38	61	40	49
P58252	35	35	37	51	49	49
P50544	57	49	45	43	64	55
Q8K2B3	43	48	49	56	45	50
Q921I1	27	30	39	54	40	42
Q8VCT4	44	50	51	57	44	50
Q9QYG0	33	45	47	63	37	49
O70251	48	45	39	48	61	58
P19536	40	43	41	55	50	53
Q9CQ62	41	27	45	37	48	34
Q3U0V1	83	74	56	42	78	69
Q93092	38	44	48	57	42	48
Q91X72	50	46	42	48	59	55
P50247	48	39	55	43	44	35
P97823	28	34	46	57	34	40
E9Q6L7	34	33	50	50	36	34
P63158	55	64	49	60	58	67
Q80X81	38	45	46	59	43	50
H3BJP2	36	41	38	57	49	55
P09528	42	31	37	39	57	45
Q9JJU8	38	53	45	67	44	59
P97450	52	68	42	67	62	78
P35505	29	28	51	50	29	28
P49429	50	42	67	43	34	27
P62821	15	20	38	56	28	33
O09173	47	55	59	59	39	46
P05202	33	43	52	62	31	42
B2M1R6	47	46	40	50	58	57
Q543K9	40	33	35	44	56	49
Q91V76	21	29	34	59	39	46
Q9QXD6	37	37	46	51	42	42
Q9Z0S1	50	53	41	55	60	64
Q05816	61	67	56	57	56	62
P11589	76	52	47	27	81	57
E9QN08	45	53	33	60	63	71
Q60864	55	52	39	48	67	64
Q99K47	27	34	29	58	50	56
P16015	48	46	60	49	39	37
P09671	37	34	63	49	25	23
Q9D0F9	47	48	57	52	42	42
P62204	56	49	44	44	63	56
Q8QZR5	42	32	54	41	39	29
H3BKL5	29	79	31	102	48	99
Q8BH00	61	52	60	42	52	43
Q9Z2U0	38	38	46	51	44	44
A2CEK7	75	61	57	38	69	55
Q99KB8	34	46	46	63	40	51
O35945	51	20	50	20	52	20
P05201	41	42	54	52	39	39
P52503	45	51	52	57	45	50
Q8BWF0	50	42	53	43	48	40
P10639	43	50	42	58	53	59
P26043	56	67	47	62	60	71
P51174	17	10	38	44	30	23
Q9Z2U1	32	22	40	41	44	33
P10518	33	51	46	69	38	56
Q9ET01	52	37	47	36	56	41
Q61316	40	54	30	65	61	75
Q8BMF4	78	64	67	37	62	48
P11588	90	64	61	25	80	54
Q9D2G2	38	39	48	52	41	42
P55050	45	43	40	49	56	54
O08749	36	47	54	62	33	44
P05784	64	48	51	35	64	48
P25688	46	49	58	54	39	42
Q9CWJ9	35	29	42	45	44	38
P57780	27	32	36	56	43	47
Q9CPU0	61	54	46	44	66	59
P32261	59	52	61	44	49	42
P09405	35	39	32	56	54	58
Q99020	38	39	39	53	50	51
A2AFI4	41	39	44	49	48	46
F8WJK8	53	38	37	36	67	51
Q9CPY7	44	44	54	51	41	41
Q9Z1Z0	49	64	30	66	70	85
P08228	50	46	45	48	56	53
Q00897	50	57	56	58	45	52
P07759	61	70	60	60	52	61
Q8BUV3	39	61	48	73	42	64
F6ZV59	41	40	37	50	55	54
P06728	2	28	24	77	30	56
P20152	45	33	37	39	59	47
Q9Z2V4	60	52	51	43	60	52
Q3TCD4	35	18	38	34	48	31
P21614	40	17	42	28	50	27
Q6IRU2	36	34	41	48	47	44
E9Q509	38	36	50	49	40	37
Q61425	30	37	41	59	40	47
Q9DBJ1	26	35	33	60	45	53
P25444	58	39	47	32	62	43
P62960	30	42	22	63	60	72
E9Q3W4	36	37	35	52	53	54
O88844	47	41	55	45	44	38
G3UY29	55	48	41	44	65	58
P14148	60	61	48	52	64	65
P15626	26	35	48	60	29	38
P16331	51	30	71	30	31	10
P29341	43	44	61	52	33	34
P38060	33	29	37	47	48	44
Q8BL66	52	60	47	60	56	65
Q8VBW8	53	61	53	60	51	60
Q921G7	56	46	43	41	64	54
Q99PT1	39	26	39	38	51	38
Q9CQX2	46	45	48	49	50	48
Q9R0H0	50	16	48	16	54	19
O88451	48	50	44	54	55	58
P12970	54	51	58	49	47	45
P45952	61	40	54	30	59	38
P47955	53	41	50	39	55	42
P50580	44	42	30	49	65	63
P63028	52	67	60	66	44	59
Q00896	74	50	52	27	74	49
Q02053	44	33	43	40	53	41
Q62261	43	40	33	47	62	58
Q8C6B0	52	41	43	40	60	49
Q8VCM7	34	26	38	44	47	39
Q91WU0	40	36	65	47	26	22
Q91XE0	52	50	50	49	53	51
Q91YI0	44	38	48	45	47	41
Q922Q8	46	69	40	74	57	80
Q99J08	38	34	46	48	43	39
Q99JY0	56	47	67	42	40	31
Q99KR3	52	58	56	57	47	53
Q9DCN2	31	23	42	44	40	32
Q9QXX4	49	44	50	46	50	45
Q9Z2I9	67	53	68	37	50	36
A3KMP2	45	27	49	33	47	29
E0CXN5	46	57	52	63	45	56
O08547	57	40	59	34	50	33
O35685	35	33	46	49	41	39
P41216	56	54	38	49	69	67
P48758	42	43	61	52	33	33
P97351	44	41	53	48	43	40
Q07417	38	28	47	41	42	32
Q61768	63	67	56	55	59	63
Q6ZWY3	42	53	49	63	44	55
Q99N15	26	18	51	43	26	18
Q9JLJ2	52	48	50	46	53	49
P41105	73	55	63	34	61	44
P68040	57	40	55	34	53	36
Q63886	52	42	55	42	48	39
Q8CDN6	72	68	62	47	61	57
Q8CHR6	44	37	39	45	56	50
Q8VBT2	59	84	64	76	46	72
Q9CQM8	36	46	40	61	48	58
Q9D0R2	37	49	26	64	61	74
Q9JIL4	42	74	43	83	50	82
Q9Z1Q5	28	35	48	58	31	38
O35459	36	12	32	27	56	32
P06745	28	7	37	30	43	22
P61358	57	43	49	38	58	45
Q8R4N0	54	72	46	69	59	77
Q922Q1	50	60	61	62	40	50
P11983	64	70	61	57	55	60
P70168	27	42	42	67	36	51
D3YTY9	25	6	29	31	48	28
Q02819	41	47	46	58	46	52
Q60865	54	63	61	61	44	53
E9PZ00	27	43	48	67	31	46
Q9JMD3	29	29	40	51	40	40
P54728	41	37	44	48	48	45
Q9CZN7	54	54	55	52	50	51
Q9WU78	46	46	48	51	49	49
Q91YQ5	44	48	45	56	50	55
P70670	46	61	65	66	33	48
Q9CPX4	44	38	47	45	48	42
P47199	87	94	47	58	91	98
P57759	44	59	55	66	41	56
Q5EBG8	45	49	61	55	35	39
Q99LP6	51	82	57	83	46	77
Q99P30	52	61	50	61	52	62
O88569	60	72	75	63	36	48
P00920	34	48	48	65	37	51
P29758	45	32	50	38	46	33
P68510	42	56	48	65	46	59
P70372	74	54	49	31	76	56
Q8R3Q6	62	50	53	39	60	48
P48678	51	50	57	50	45	44
P31230	40	70	52	82	39	70

## Sheet: WGCNA trait matrix
	NASH	MSC	VG1	VG2	VG3	VG1vsKG	VG2vsKG	VG2vsVG1
VG1vsKG	1	0	1	0	0	1	0	0
VG2vsKG	1	1	0	1	0	0	1	0
VG3vsKG	0	1	0	0	1	0	0	0
VG2vsVG1	1	0	1	0	0	0	0	1
VG1vsVG3	1	0	1	0	0	0	0	0
VG2vsVG3	1	0	0	1	0	0	0	0

## Sheet: WGCNA module contents
black	blue	brown	green	greenyellow	magenta	pink	purple	red	turquoise	yellow
Ser	C14.1.OH	C16.2	C10	C3.OH	C18.1	C5.1	PC.aa.C32.1	C10.1	C0	C12.1
Thr	C16.1	C5.M.DC	C12	C5.1.DC	C2	P51881	PC.aa.C32.2	C10.2	C6..C4.1.DC.	C3
Tyr	C18	C9	C8	lysoPC.a.C26.0	C5.OH..C3.DC.M.	Q8VC30	PC.aa.C34.4	C12.DC	C7.DC	C5
Val	C18.1.OH	Arg	Gly	PC.aa.C26.0	PC.ae.C30.2	P62827	PC.aa.C36.6	C14.1	C8.1	lysoPC.a.C14.0
lysoPC.a.C18.0	C18.2	Orn	SM..OH..C24.1	PC.aa.C28.1	PC.ae.C34.3	P60710	PC.aa.C40.1	C14.2	Gln	PC.aa.C42.0
lysoPC.a.C20.4	C3.1	PC.aa.C36.0	SM.C16.1	PC.aa.C42.2	P60335	Q9DBT9	PC.ae.C32.2	C14.2.OH	His	PC.ae.C40.3
PC.aa.C32.0	C4	PC.aa.C38.4	SM.C18.0	G3X9L6	P08113	Q8R0Y6	PC.ae.C42.2	C16.1.OH	Met	Q8CIE6
PC.aa.C32.3	C6.1	PC.ae.C30.0	SM.C24.0	Q8VDD5	Q8C196	E9PZF0	PC.ae.C42.3	C16.2.OH	Phe	Q3UQ44
PC.aa.C36.2	lysoPC.a.C26.1	PC.ae.C38.4	Q8BMS1	P63101	P62908	P11352	P35979	C3.DC..C4.OH.	Pro	Q9JLV1
PC.aa.C36.4	lysoPC.a.C28.0	PC.ae.C40.4	P43277	Q68FD5	P43274	P62270	P70349	C4.1	Trp	P61982
PC.aa.C38.0	lysoPC.a.C28.1	PC.ae.C44.4	P28665	Q8QZT1	P21981	Q91V55	Q9WTP6	C5.DC..C6.OH.	xLeu	Q8BWT1
PC.aa.C40.2	PC.aa.C24.0	PC.ae.C44.6	Q8CGC7	P11276	P18760	P18242	P08249	SM..OH..C22.1	lysoPC.a.C16.0	Q8VCH0
PC.aa.C40.4	PC.aa.C30.0	Q9D8E6	Q8VDJ3	P17751	Q60605	Q9EQK5	Q01853	SM..OH..C22.2	lysoPC.a.C16.1	Q64433
PC.aa.C40.5	PC.aa.C30.2	P35700	P16858	Q78JT3	Q9DB15	P06151	Q8BVI4	SM.C16.0	lysoPC.a.C17.0	Q9DCW4
PC.aa.C40.6	PC.ae.C30.1	Q9CQV8	P63038	P62897	P70296	Q9D6Y7	P42125	P62751	lysoPC.a.C18.1	O35215
PC.aa.C42.4	P26039	Q91VD9	P30115	P63017	H7BWX9	P61924	E9Q1Q9	Q03265	lysoPC.a.C18.2	Q61176
PC.ae.C32.1	P12787	P10649	P11679	E9Q7Q3	Q99KI0	P14152	P55264	E9Q414	lysoPC.a.C20.3	Q99LC5
PC.ae.C34.0	P19096	Q9D8Y0	P52760	P47911	Q02248	Q9DB77	Q9D051	Q05920	lysoPC.a.C24.0	Q64442
PC.ae.C36.4	P17742	Q3UV17	P19157	P14869	P11499	Q9JHW2	Q921I1	P10126	PC.aa.C34.1	P07724
PC.ae.C36.5	P15105	Q9CZX8	A3KGU5	Q9JII6	O08601	Q9QXF8	P97823	Q9WVA4	PC.aa.C34.2	P62983
PC.ae.C38.5	P32020	Q9EQ20	P12710	Q9D819	Q3TML0	Q9CQ62	P62821	P99027	PC.aa.C34.3	Q64374
PC.ae.C38.6	E9Q035	Q9CXW4	P62242	Q64105	Q9CQU0	A2AFI4	Q9QXD6	P99029	PC.aa.C36.1	P07309
PC.ae.C42.1	Q6GT24	Q8BP67	Q9Z2I8	P16332	Q99LB7	Q3TCD4	Q9Z2U0	Q00623	PC.aa.C36.3	Q63836
P01027	P20029	O35129	O70475	Q91V76	P28271	P21614	P51174	Q99K67	PC.aa.C36.5	Q91Y97
P17182	P27773	Q61171	Q6P5E4	H3BKL5	O70251	Q6IRU2	Q9Z2U1	P60867	PC.aa.C38.3	P70441
Q00519	P62259	P68368	P70694	P57780	P09528	P38060	Q9D2G2	P26231	PC.aa.C38.5	P62962
Q91VB8	Q9D3D9	P54869	Q9QY76	P06728	B2M1R6	Q99PT1	Q9CWJ9	P24369	PC.aa.C38.6	P68373
P37040	B7FAU9	E9QN99	P68372	Q61425	Q543K9	Q02053	P15626	Q8VDN2	PC.aa.C40.3	Q9DBM2
P19783	P09103	Q91VS7	P52196	Q9DBJ1	P55050	Q8VCM7	Q99J08	P97807	PC.aa.C42.1	Q9CQQ7
P55096	P38647	P56480	Q8BJ64	Q9CQM8	P20152	O35459	Q9DCN2	Q3U4W8	PC.aa.C42.5	Q6ZWZ6
P16460	Q64727	Q8VCN5	Q9CZS1	Q9JIL4	P50580	P06745	O35685	Q61941	PC.aa.C42.6	P00329
P28474	G3X982	Q9QXD1	Q9JKR6	Q91YQ5	Q62261	D3YTY9	Q9Z1Q5	Q9WTP7	PC.ae.C34.1	Q99L13
P09411	Q80X90	Q9DB20	Q8VCW8		Q8CHR6	P54728	Q9JMD3	Q80ZP8	PC.ae.C34.2	Q8K2B3
Q8R1A8	P31786	Q91X83	A2AVJ7			Q9CPX4		Q9CQ92	PC.ae.C36.0	Q8VCT4
P24270	Q922D8	G5E850	Q99LX0					P50544	PC.ae.C36.1	Q9QYG0
P50247	Q99LB2	Q8JZR0	B1AU25					Q91X72	PC.ae.C36.2	Q93092
P49429	Q8BGQ7	Q91VA0	Q9R257					P11589	PC.ae.C36.3	Q80X81
P16015	Q78PY7	Q91XD4	P97379					Q60864	PC.ae.C38.0	Q9JJU8
Q8QZR5	Q9Z2I0	Q7TMM9	Q3U0V1					P62204	PC.ae.C38.2	O09173
O88844	P08003	P47738	Q05816					Q9CPU0	PC.ae.C38.3	P05202
P16331	Q8BH95	P53395	A2CEK7					F8WJK8	PC.ae.C40.0	Q99KB8
P12970	Q9D172	Q8BH00	P11588					P08228	PC.ae.C40.1	P52503
Q99JY0	P14211	O35945	P07759					G3UY29	PC.ae.C40.2	P10518
P48678	Q9WUM5	Q8BWF0	Q9Z2V4					P14148	PC.ae.C40.5	O08749
	P58252	Q9ET01	Q91XE0					Q921G7	PC.ae.C40.6	Q00897
	P19536	Q8BMF4	Q61768					Q9CQX2	PC.ae.C42.0	Q8BUV3
	P63158	P05784	Q9JLJ2					Q8C6B0	PC.ae.C42.5	Q8VBW8
	H3BJP2	P32261	Q8CDN6					P41216	PC.ae.C44.3	P63028
	P97450	P25444	P11983					P47199	PC.ae.C44.5	Q99KR3
	Q9Z0S1	Q9R0H0	Q9CZN7						H1	E0CXN5
	E9QN08	P45952	P70372						Q9CPQ1	Q6ZWY3
	Q99K47	P47955							Q06185	Q8VBT2
	P10639	Q00896							Q61838	Q922Q1
	P26043	Q91YI0							Q91ZJ5	P70168
	Q61316	Q9QXX4							P26443	Q02819
	P09405	Q9Z2I9							P24549	Q60865
	Q99020	A3KMP2							A8DUK4	E9PZ00
	Q9Z1Z0	O08547							P40142	P70670
	F6ZV59	P41105							O35490	P57759
	P62960	P68040							Q7TPV4	Q99LP6
	E9Q3W4	Q63886							Q8CHT0	O88569
	Q8BL66	P61358							F8WIX8	P00920
	O88451	P29758							Q99JY9	P68510
	Q922Q8	Q8R3Q6							Q9CQ60	P31230
	Q9D0R2								Q9WVL0
	Q8R4N0								P48036
	Q9WU78								P34914
	Q99P30								E9Q6L7
									P35505
									P09671
									Q9D0F9
									P05201
									P25688
									Q9CPY7
									E9Q509
									P29341
									Q91WU0
									P48758
									P97351
									Q07417
									Q99N15
									Q5EBG8

## Sheet: WGCNA KEGG results
	ID	Description	GeneRatio	BgRatio	pvalue	p.adjust	qvalue	geneID	Count	Enrichment	Module
mmu01230	mmu01230	Biosynthesis of amino acids	2018-07-20	77/8222	3.36467e-10	1.98516e-08	1.55837e-08	15926/18655/18478/11898/13806/433182/76282	7	37.3727	black
mmu01200	mmu01200	Carbon metabolism	2018-07-20	120/8222	7.83806e-09	2.31223e-07	1.81513e-07	15926/18655/13806/433182/12359/11532/76282	7	23.9808	black
mmu00010	mmu00010	Glycolysis / Gluconeogenesis	2018-04-20	67/8222	1.76896e-05	0.000347895	0.000273102	18655/13806/433182/11532	4	24.5433	black
mmu04146	mmu04146	Peroxisome	2018-04-20	84/8222	4.33635e-05	0.000639611	0.000502103	15926/12359/19299/22436	4	19.5762	black
mmu00220	mmu00220	Arginine biosynthesis	2018-02-20	19/8222	0.000937777	0.00922147	0.00723898	11898/76282	2	43.2737	black
mmu01210	mmu01210	2-Oxocarboxylic acid metabolism	2018-02-20	19/8222	0.000937777	0.00922147	0.00723898	15926/76282	2	43.2737	black
mmu00360	mmu00360	Phenylalanine metabolism	2018-02-20	23/8222	0.0013794	0.0116264	0.00912686	18478/15445	2	35.7478	black
mmu04066	mmu04066	HIF-1 signaling pathway	2018-03-20	105/8222	0.00196992	0.0145281	0.0114048	18655/13806/433182	3	11.7457	black
mmu00250	mmu00250	Alanine, aspartate and glutamate metabolism	2018-02-20	37/8222	0.00355782	0.0233235	0.0183093	11898/76282	2	22.2216	black
mmu00350	mmu00350	Tyrosine metabolism	2018-02-20	40/8222	0.00414866	0.0244771	0.0192148	11532/15445	2	20.555	black
mmu00270	mmu00270	Cysteine and methionine metabolism	2018-02-20	48/8222	0.00593016	0.0315719	0.0247844	11615/269378	2	17.1292	black
mmu00071	mmu00071	Fatty acid degradation	2018-02-20	50/8222	0.0064214	0.0315719	0.0247844	11532/231086	2	16.444	black
mmu03018	mmu03018	RNA degradation	2018-02-20	83/8222	0.0170038	0.0771711	0.0605803	13806/433182	2	9.90602	black
mmu00130	mmu00130	Ubiquinone and other terpenoid-quinone biosynthesis	2018-01-20	8222-11-01	0.0264503	0.111469	0.0875048	15445	1	37.3727	black
mmu00910	mmu00910	Nitrogen metabolism	2018-01-20	17/8222	0.0405962	0.159678	0.12535	12350	1	24.1824	black
mmu00790	mmu00790	Folate biosynthesis	2018-01-20	26/8222	0.0614495	0.223886	0.175754	18478	1	15.8115	black
mmu00062	mmu00062	Fatty acid elongation	2018-01-20	29/8222	0.0683043	0.223886	0.175754	231086	1	14.1759	black
mmu00630	mmu00630	Glyoxylate and dicarboxylate metabolism	2018-01-20	29/8222	0.0683043	0.223886	0.175754	12359	1	14.1759	black
mmu00020	mmu00020	Citrate cycle (TCA cycle)	2018-01-20	32/8222	0.0751116	0.233241	0.183098	15926	1	12.8469	black
mmu04141	mmu04141	Protein processing in endoplasmic reticulum	1935-04-01	163/8222	0.00482923	0.0959674	0.0797513	18453/12317/14828/14827	4	5.76477	blue
mmu04146	mmu04146	Peroxisome	1935-03-01	84/8222	0.00531938	0.0959674	0.0797513	20280/28200/67528	3	8.3898	blue
mmu04217	mmu04217	Necroptosis	1935-04-01	177/8222	0.00645707	0.0959674	0.0797513	14645/268373/15289/100862258	4	5.3088	blue
mmu00830	mmu00830	Retinol metabolism	1935-03-01	91/8222	0.00664589	0.0959674	0.0797513	71724/54150/28200	3	7.74443	blue
mmu04612	mmu04612	Antigen processing and presentation	1935-03-01	91/8222	0.00664589	0.0959674	0.0797513	12317/14828/14827	3	7.74443	blue
mmu00640	mmu00640	Propanoate metabolism	1935-02-01	31/8222	0.00757638	0.0959674	0.0797513	93747/56451	2	15.1558	blue
mmu03410	mmu03410	Base excision repair	1935-02-01	35/8222	0.00959191	0.104141	0.0865436	15289/100862258	2	13.4237	blue
mmu00380	mmu00380	Tryptophan metabolism	1935-02-01	46/8222	0.0162049	0.148718	0.123588	71724/93747	2	10.2137	blue
mmu00190	mmu00190	Oxidative phosphorylation	1935-03-01	134/8222	0.0189431	0.148718	0.123588	12858/11957/66043	3	5.25928	blue
mmu01212	mmu01212	Fatty acid metabolism	1935-02-01	52/8222	0.0204338	0.148718	0.123588	14104/93747	2	9.03516	blue
mmu05012	mmu05012	Parkinson's disease	1935-03-01	144/8222	0.0228771	0.148718	0.123588	12858/11957/66043	3	4.89405	blue
mmu00280	mmu00280	Valine, leucine and isoleucine degradation	1935-02-01	56/8222	0.0234818	0.148718	0.123588	71724/93747	2	8.3898	blue
mmu00970	mmu00970	Aminoacyl-tRNA biosynthesis	1935-02-01	66/8222	0.0318545	0.186227	0.154759	234734/110960	2	7.11861	blue
mmu05010	mmu05010	Alzheimer's disease	1935-03-01	175/8222	0.0377032	0.204675	0.17009	12858/11957/66043	3	4.0271	blue
mmu00920	mmu00920	Sulfur metabolism	1935-01-01	8222-11-01	0.0458689	0.219002	0.181996	23827	1	21.3558	blue
mmu05016	mmu05016	Huntington's disease	1935-03-01	194/8222	0.0487289	0.219002	0.181996	12858/11957/66043	3	3.6327	blue
mmu03320	mmu03320	PPAR signaling pathway	1935-02-01	85/8222	0.0504326	0.219002	0.181996	13167/20280	2	5.52739	blue
mmu04510	mmu04510	Focal adhesion	1935-03-01	199/8222	0.0518688	0.219002	0.181996	21894/22330/286940	3	3.54142	blue
mmu00061	mmu00061	Fatty acid biosynthesis	1935-01-01	14/8222	0.0580196	0.232078	0.192863	14104	1	16.7796	blue
mmu03010	mmu03010	Ribosome	1942-09-01	175/8222	1.7787e-07	1.35181e-05	9.17435e-06	16898/19943/56040/19942/108167922/68193/67025/20085/67891	9	10.0678	brown
mmu00280	mmu00280	Valine, leucine and isoleucine degradation	1942-05-01	56/8222	8.57764e-06	0.00032595	0.000221213	11364/11669/13171/15360/104776	5	17.4787	brown
mmu00640	mmu00640	Propanoate metabolism	1942-04-01	31/8222	1.67481e-05	0.000424286	0.00028795	11364/13171/104776/20916	4	25.2596	brown
mmu03320	mmu03320	PPAR signaling pathway	1942-05-01	85/8222	6.60531e-05	0.00125501	0.000851738	11364/15360/433256/93732/11430	5	11.5154	brown
mmu00071	mmu00071	Fatty acid degradation	1942-04-01	50/8222	0.000114265	0.00173683	0.00117874	11364/11669/433256/11430	4	15.661	brown
mmu00650	mmu00650	Butanoate metabolism	1942-03-01	27/8222	0.000332925	0.00421705	0.00286199	15360/214579/117147	3	21.7513	brown
mmu00410	mmu00410	beta-Alanine metabolism	1942-03-01	32/8222	0.000554612	0.0060215	0.00408662	11364/11669/104776	3	18.3527	brown
mmu04146	mmu04146	Peroxisome	1942-04-01	84/8222	0.000844394	0.00802174	0.00544412	18477/433256/93732/11430	4	9.322	brown
mmu01212	mmu01212	Fatty acid metabolism	1942-03-01	52/8222	0.00230202	0.0194392	0.0131928	11364/433256/11430	3	11.294	brown
mmu01200	mmu01200	Carbon metabolism	1942-04-01	120/8222	0.00314845	0.0239282	0.0162394	11364/235339/104776/20916	4	6.5254	brown
mmu00980	mmu00980	Metabolism of xenobiotics by cytochrome P450	1942-03-01	66/8222	0.00453633	0.0312435	0.0212041	14862/394436/56615	3	8.89827	brown
mmu00982	mmu00982	Drug metabolism - cytochrome P450	1942-03-01	68/8222	0.00493319	0.0312435	0.0212041	14862/394436/56615	3	8.63655	brown
mmu00340	mmu00340	Histidine metabolism	1942-02-01	24/8222	0.00654784	0.037867	0.0256992	11669/14317	2	16.3135	brown
mmu01230	mmu01230	Biosynthesis of amino acids	1942-03-01	77/8222	0.00697551	0.037867	0.0256992	107869/11720/109900	3	7.62709	brown
mmu00053	mmu00053	Ascorbate and aldarate metabolism	1942-02-01	27/8222	0.00824695	0.0417846	0.0283579	11669/394436	2	14.5009	brown
mmu00983	mmu00983	Drug metabolism - other enzymes	1942-03-01	87/8222	0.00975773	0.0463492	0.0314558	14862/394436/56615	3	6.75041	brown
mmu00020	mmu00020	Citrate cycle (TCA cycle)	1942-02-01	32/8222	0.0114676	0.0508345	0.0344999	235339/20916	2	12.2351	brown
mmu05204	mmu05204	Chemical carcinogenesis	1942-03-01	94/8222	0.0120397	0.0508345	0.0344999	14862/394436/56615	3	6.24772	brown
mmu00250	mmu00250	Alanine, aspartate and glutamate metabolism	1942-02-01	37/8222	0.0151525	0.0605832	0.041116	214579/109900	2	10.5817	brown
mmu00620	mmu00620	Pyruvate metabolism	1942-02-01	38/8222	0.015943	0.0605832	0.041116	11669/235339	2	10.3033	brown
mmu00270	mmu00270	Cysteine and methionine metabolism	1942-02-01	48/8222	0.024774	0.0896583	0.0608484	107869/11720	2	8.15675	brown
mmu00330	mmu00330	Arginine and proline metabolism	1942-02-01	50/8222	0.0267327	0.0923495	0.0626749	18242/11669	2	7.83048	brown
mmu04714	mmu04714	Thermogenesis	1942-04-01	230/8222	0.0291011	0.09616	0.0652609	11947/433256/227197/28080	4	3.40455	brown
mmu00190	mmu00190	Oxidative phosphorylation	1942-03-01	134/8222	0.030612	0.0969381	0.065789	11947/227197/28080	3	4.38273	brown
mmu05012	mmu05012	Parkinson's disease	1942-03-01	144/8222	0.0367454	0.111706	0.0758116	11947/227197/28080	3	4.07837	brown
mmu00480	mmu00480	Glutathione metabolism	1942-02-01	63/8222	0.0408873	0.119517	0.0811125	14862/56615	2	6.21466	brown
mmu00010	mmu00010	Glycolysis / Gluconeogenesis	1942-02-01	67/8222	0.0457032	0.128646	0.0873082	11669/235339	2	5.84364	brown
mmu00072	mmu00072	Synthesis and degradation of ketone bodies	1942-01-01	8222-11-01	0.0548098	0.148769	0.100965	15360	1	17.7965	brown
mmu01524	mmu01524	Platinum drug resistance	1942-02-01	77/8222	0.0585928	0.150582	0.102195	14862/56615	2	5.08472	brown
mmu05010	mmu05010	Alzheimer's disease	1942-03-01	175/8222	0.0594401	0.150582	0.102195	11947/227197/28080	3	3.35592	brown
mmu04145	mmu04145	Phagosome	1942-03-01	181/8222	0.0644512	0.158009	0.107236	20333/22145/22151	3	3.24467	brown
mmu00061	mmu00061	Fatty acid biosynthesis	1942-01-01	14/8222	0.0692417	0.163829	0.111186	433256	1	13.983	brown
mmu04540	mmu04540	Gap junction	1942-02-01	86/8222	0.0711362	0.163829	0.111186	22145/22151	2	4.5526	brown
mmu05016	mmu05016	Huntington's disease	1942-03-01	194/8222	0.0759595	0.166236	0.112819	11947/227197/28080	3	3.02725	brown
mmu00830	mmu00830	Retinol metabolism	1942-02-01	91/8222	0.078452	0.166236	0.112819	26358/394436	2	4.30246	brown
mmu00120	mmu00120	Primary bile acid biosynthesis	1942-01-01	16/8222	0.0787432	0.166236	0.112819	93732	1	12.2351	brown
mmu00450	mmu00450	Selenocompound metabolism	1942-01-01	17/8222	0.0834584	0.171428	0.116343	107869	1	11.5154	brown
mmu00220	mmu00220	Arginine biosynthesis	1942-01-01	19/8222	0.0928182	0.180876	0.122755	109900	1	10.3033	brown
mmu00670	mmu00670	One carbon pool by folate	1942-01-01	19/8222	0.0928182	0.180876	0.122755	14317	1	10.3033	brown
mmu00900	mmu00900	Terpenoid backbone biosynthesis	1942-01-01	23/8222	0.111259	0.211391	0.143465	15360	1	8.51139	brown
mmu00592	mmu00592	alpha-Linolenic acid metabolism	1942-01-01	25/8222	0.120341	0.223071	0.151392	11430	1	7.83048	brown
mmu01040	mmu01040	Biosynthesis of unsaturated fatty acids	1942-01-01	28/8222	0.133795	0.242106	0.16431	11430	1	6.9915	brown
mmu00500	mmu00500	Starch and sucrose metabolism	1942-01-01	33/8222	0.155774	0.269064	0.182606	110095	1	5.93218	brown
mmu04130	mmu04130	SNARE interactions in vesicular transport	1942-01-01	33/8222	0.155774	0.269064	0.182606	20333	1	5.93218	brown
mmu00040	mmu00040	Pentose and glucuronate interconversions	1942-01-01	34/8222	0.160104	0.270397	0.183511	394436	1	5.7577	brown
mmu05418	mmu05418	Fluid shear stress and atherosclerosis	1942-02-01	143/8222	0.165357	0.273198	0.185412	14862/56615	2	2.73793	brown
mmu00260	mmu00260	Glycine, serine and threonine metabolism	1942-01-01	40/8222	0.185631	0.294402	0.199802	107869	1	4.89405	brown
mmu00860	mmu00860	Porphyrin and chlorophyll metabolism	1942-01-01	41/8222	0.189812	0.294402	0.199802	394436	1	4.77468	brown
mmu04216	mmu04216	Ferroptosis	1942-01-01	41/8222	0.189812	0.294402	0.199802	433256	1	4.77468	brown
mmu00010	mmu00010	Glycolysis / Gluconeogenesis	2018-04-23	67/8222	3.17408e-05	0.00190445	0.00126963	14433/100042025/72535/18534	4	21.342	green
mmu01200	mmu01200	Carbon metabolism	2018-04-23	120/8222	0.000308324	0.00924971	0.00616647	14433/100042025/97212/20917	4	11.9159	green
mmu03320	mmu03320	PPAR signaling pathway	2018-03-23	85/8222	0.00162644	0.0302422	0.0201615	14080/16592/18534	3	12.6169	green
mmu00053	mmu00053	Ascorbate and aldarate metabolism	2018-02-23	27/8222	0.00251811	0.0302422	0.0201615	22235/72535	2	26.4799	green
mmu00640	mmu00640	Propanoate metabolism	2018-02-23	31/8222	0.00331337	0.0302422	0.0201615	97212/20917	2	23.0631	green
mmu00020	mmu00020	Citrate cycle (TCA cycle)	2018-02-23	32/8222	0.00352826	0.0302422	0.0201615	20917/18534	2	22.3424	green
mmu00410	mmu00410	beta-Alanine metabolism	2018-02-23	32/8222	0.00352826	0.0302422	0.0201615	97212/72535	2	22.3424	green
mmu00620	mmu00620	Pyruvate metabolism	2018-02-23	38/8222	0.00495006	0.0371255	0.0247503	72535/18534	2	18.8146	green
mmu00380	mmu00380	Tryptophan metabolism	2018-02-23	46/8222	0.00718956	0.0479304	0.0319536	97212/72535	2	15.5425	green
mmu00071	mmu00071	Fatty acid degradation	2018-02-23	50/8222	0.00845189	0.0507113	0.0338076	97212/72535	2	14.2991	green
mmu00280	mmu00280	Valine, leucine and isoleucine degradation	2018-02-23	56/8222	0.0105178	0.0573698	0.0382465	97212/72535	2	12.7671	green
mmu00310	mmu00310	Lysine degradation	2018-02-23	59/8222	0.0116265	0.0581324	0.038755	97212/72535	2	12.1179	green
mmu00480	mmu00480	Glutathione metabolism	2018-02-23	63/8222	0.0131814	0.0608372	0.0405582	14870/14859	2	11.3485	green
mmu00980	mmu00980	Metabolism of xenobiotics by cytochrome P450	2018-02-23	66/8222	0.014404	0.0609819	0.0406546	14870/14859	2	10.8327	green
mmu00982	mmu00982	Drug metabolism - cytochrome P450	2018-02-23	68/8222	0.0152455	0.0609819	0.0406546	14870/14859	2	10.5141	green
mmu01230	mmu01230	Biosynthesis of amino acids	2018-02-23	77/8222	0.0192867	0.0680708	0.0453805	14433/100042025	2	9.28515	green
mmu01524	mmu01524	Platinum drug resistance	2018-02-23	77/8222	0.0192867	0.0680708	0.0453805	14870/14859	2	9.28515	green
mmu00983	mmu00983	Drug metabolism - other enzymes	2018-02-23	87/8222	0.0242462	0.0808207	0.0538805	14870/14859	2	8.21789	green
mmu05204	mmu05204	Chemical carcinogenesis	2018-02-23	94/8222	0.0279971	0.088412	0.0589413	14870/14859	2	7.60592	green
mmu00920	mmu00920	Sulfur metabolism	2018-01-23	8222-11-01	0.0303625	0.0910875	0.060725	22117	1	32.498	green
mmu04066	mmu04066	HIF-1 signaling pathway	2018-02-23	105/8222	0.0343308	0.0980881	0.0653921	14433/100042025	2	6.80911	green
mmu04152	mmu04152	AMPK signaling pathway	2018-02-23	126/8222	0.0477997	0.130363	0.0869086	15568/18534	2	5.67426	green
mmu04964	mmu04964	Proximal tubule bicarbonate reclamation	2018-01-23	22/8222	0.0598421	0.149742	0.0998279	18534	1	16.249	green
mmu05418	mmu05418	Fluid shear stress and atherosclerosis	2018-02-23	143/8222	0.0598967	0.149742	0.0998279	14870/14859	2	4.9997	green
mmu00360	mmu00360	Phenylalanine metabolism	2018-01-23	23/8222	0.0624791	0.14995	0.0999665	107146	1	15.5425	green
mmu00340	mmu00340	Histidine metabolism	2018-01-23	24/8222	0.065109	0.150252	0.100168	72535	1	14.8949	green
mmu00650	mmu00650	Butanoate metabolism	2018-01-23	27/8222	0.0729566	0.156307	0.104204	97212	1	13.2399	green
mmu04141	mmu04141	Protein processing in endoplasmic reticulum	2018-02-23	163/8222	0.0753308	0.156307	0.104204	320011/12282	2	4.38624	green
mmu01040	mmu01040	Biosynthesis of unsaturated fatty acids	2018-01-23	28/8222	0.0755585	0.156307	0.104204	97212	1	12.7671	green
mmu00062	mmu00062	Fatty acid elongation	2018-01-23	29/8222	0.0781533	0.156307	0.104204	97212	1	12.3268	green
mmu05225	mmu05225	Hepatocellular carcinoma	2018-02-23	171/8222	0.0818321	0.158385	0.10559	14870/14859	2	4.18103	green
mmu05010	mmu05010	Alzheimer's disease	2018-02-23	175/8222	0.0851476	0.159652	0.106435	14433/100042025	2	4.08547	green
mmu00040	mmu00040	Pentose and glucuronate interconversions	2018-01-23	34/8222	0.0910234	0.165497	0.110331	22235	1	10.5141	green
mmu00260	mmu00260	Glycine, serine and threonine metabolism	2018-01-23	40/8222	0.106241	0.181255	0.120837	218865	1	8.93696	green
mmu04975	mmu04975	Fat digestion and absorption	2018-01-23	40/8222	0.106241	0.181255	0.120837	14080	1	8.93696	green
mmu00860	mmu00860	Porphyrin and chlorophyll metabolism	2018-01-23	41/8222	0.108753	0.181255	0.120837	107508	1	8.71898	green
mmu00270	mmu00270	Cysteine and methionine metabolism	2018-01-23	48/8222	0.126152	0.201635	0.134423	22117	1	7.44746	green
mmu00520	mmu00520	Amino sugar and nucleotide sugar metabolism	2018-01-23	49/8222	0.12861	0.201635	0.134423	22235	1	7.29547	green
mmu00330	mmu00330	Arginine and proline metabolism	2018-01-23	50/8222	0.131063	0.201635	0.134423	72535	1	7.14957	green
mmu01212	mmu01212	Fatty acid metabolism	2018-01-23	52/8222	0.135947	0.203921	0.135947	97212	1	6.87458	green
mmu05134	mmu05134	Legionellosis	2018-01-23	58/8222	0.150444	0.220162	0.146775	15510	1	6.16342	green
mmu00561	mmu00561	Glycerolipid metabolism	2018-01-23	61/8222	0.157605	0.22515	0.1501	72535	1	5.8603	green
mmu00970	mmu00970	Aminoacyl-tRNA biosynthesis	2018-01-23	66/8222	0.169412	0.236388	0.157592	107508	1	5.41634	green
mmu04940	mmu04940	Type I diabetes mellitus	2018-01-23	70/8222	0.178743	0.241413	0.160942	15510	1	5.10683	green
mmu04920	mmu04920	Adipocytokine signaling pathway	2018-01-23	71/8222	0.18106	0.241413	0.160942	18534	1	5.03491	green
mmu03018	mmu03018	RNA degradation	2018-01-23	83/8222	0.208382	0.271802	0.181202	15510	1	4.30697	green
mmu04540	mmu04540	Gap junction	2018-01-23	86/8222	0.215075	0.274564	0.183042	227613	1	4.15672	green
mmu04657	mmu04657	IL-17 signaling pathway	2018-01-23	91/8222	0.22611	0.282637	0.188425	15568	1	3.92833	green
mmu05215	mmu05215	Prostate cancer	2018-01-23	97/8222	0.239156	0.292844	0.195229	14870	1	3.68534	green
mmu04922	mmu04922	Glucagon signaling pathway	2018-01-23	102/8222	0.249866	0.29984	0.199893	18534	1	3.50469	green
mmu01200	mmu01200	Carbon metabolism	2018-04-19	120/8222	0.00014119	0.00574313	0.00447517	17850/21991/110446/18648	4	14.4246	greenyellow
mmu00380	mmu00380	Tryptophan metabolism	2018-03-19	46/8222	0.000149172	0.00574313	0.00447517	15107/107766/110446	3	28.222	greenyellow
mmu00280	mmu00280	Valine, leucine and isoleucine degradation	2018-03-19	56/8222	0.000268451	0.00689023	0.00536901	17850/15107/110446	3	23.1823	greenyellow
mmu00010	mmu00010	Glycolysis / Gluconeogenesis	2018-03-19	67/8222	0.000456534	0.00878827	0.006848	21991/18648/58810	3	19.3763	greenyellow
mmu00650	mmu00650	Butanoate metabolism	2018-02-19	27/8222	0.0017158	0.0248664	0.0193764	15107/110446	2	32.0546	greenyellow
mmu00630	mmu00630	Glyoxylate and dicarboxylate metabolism	2018-02-19	29/8222	0.0019792	0.0248664	0.0193764	17850/110446	2	29.8439	greenyellow
mmu00640	mmu00640	Propanoate metabolism	2018-02-19	31/8222	0.00226058	0.0248664	0.0193764	17850/110446	2	27.9185	greenyellow
mmu00071	mmu00071	Fatty acid degradation	2018-02-19	50/8222	0.00580169	0.0535818	0.041752	15107/110446	2	17.3095	greenyellow
mmu01212	mmu01212	Fatty acid metabolism	2018-02-19	52/8222	0.0062628	0.0535818	0.041752	15107/110446	2	16.6437	greenyellow
mmu05134	mmu05134	Legionellosis	2018-02-19	58/8222	0.00774317	0.056027	0.0436574	13063/15481	2	14.922	greenyellow
mmu00310	mmu00310	Lysine degradation	2018-02-19	59/8222	0.00800386	0.056027	0.0436574	15107/110446	2	14.669	greenyellow
mmu04810	mmu04810	Regulation of actin cytoskeleton	2018-03-19	210/8222	0.0117676	0.0733132	0.0571272	14268/60595/17886	3	6.18195	greenyellow
mmu05100	mmu05100	Bacterial invasion of epithelial cells	2018-02-19	74/8222	0.0123776	0.0733132	0.0571272	14268/67300	2	11.6956	greenyellow
mmu01230	mmu01230	Biosynthesis of amino acids	2018-02-19	77/8222	0.0133536	0.0734448	0.0572297	21991/18648	2	11.2399	greenyellow
mmu05222	mmu05222	Small cell lung cancer	2018-02-19	92/8222	0.0187154	0.0960722	0.0748615	14268/13063	2	9.40732	greenyellow
mmu05146	mmu05146	Amoebiasis	2018-02-19	106/8222	0.0244088	0.102425	0.079812	14268/60595	2	8.16485	greenyellow
mmu00072	mmu00072	Synthesis and degradation of ketone bodies	2018-01-19	8222-11-01	0.025143	0.102425	0.079812	110446	1	39.3397	greenyellow
mmu00920	mmu00920	Sulfur metabolism	2018-01-19	8222-11-01	0.025143	0.102425	0.079812	13063	1	39.3397	greenyellow
mmu05145	mmu05145	Toxoplasmosis	2018-02-19	108/8222	0.0252738	0.102425	0.079812	13063/15481	2	8.01365	greenyellow
mmu05161	mmu05161	Hepatitis B	2018-02-19	143/8222	0.0423392	0.163006	0.127018	13063/22631	2	6.05226	greenyellow
mmu00900	mmu00900	Terpenoid backbone biosynthesis	2018-01-19	23/8222	0.0518883	0.174149	0.1357	110446	1	18.8146	greenyellow
mmu04141	mmu04141	Protein processing in endoplasmic reticulum	2018-02-19	163/8222	0.0535794	0.174149	0.1357	15481/103963	2	5.30965	greenyellow
mmu04977	mmu04977	Vitamin digestion and absorption	2018-01-19	24/8222	0.0540854	0.174149	0.1357	11808	1	18.0307	greenyellow
mmu04530	mmu04530	Tight junction	2018-02-19	167/8222	0.0559446	0.174149	0.1357	60595/17886	2	5.18248	greenyellow
mmu05164	mmu05164	Influenza A	2018-02-19	168/8222	0.0565418	0.174149	0.1357	13063/15481	2	5.15163	greenyellow
mmu03010	mmu03010	Ribosome	2018-02-19	175/8222	0.0607856	0.180019	0.140274	11837/19988	2	4.94556	greenyellow
mmu00062	mmu00062	Fatty acid elongation	2018-01-19	29/8222	0.0649988	0.185367	0.144442	15107	1	14.922	greenyellow
mmu04215	mmu04215	Apoptosis - multiple species	2018-01-19	32/8222	0.0714895	0.187537	0.146133	13063	1	13.523	greenyellow
mmu05016	mmu05016	Huntington's disease	2018-02-19	194/8222	0.0728411	0.187537	0.146133	13063/67300	2	4.4612	greenyellow
mmu00040	mmu00040	Pentose and glucuronate interconversions	2018-01-19	34/8222	0.0757929	0.187537	0.146133	58810	1	12.7276	greenyellow
mmu04510	mmu04510	Focal adhesion	2018-02-19	199/8222	0.0761365	0.187537	0.146133	14268/60595	2	4.34911	greenyellow
mmu00051	mmu00051	Fructose and mannose metabolism	2018-01-19	35/8222	0.0779375	0.187537	0.146133	21991	1	12.3639	greenyellow
mmu00620	mmu00620	Pyruvate metabolism	2018-01-19	38/8222	0.084343	0.193548	0.150816	110446	1	11.3878	greenyellow
mmu00260	mmu00260	Glycine, serine and threonine metabolism	2018-01-19	40/8222	0.0885899	0.193548	0.150816	18648	1	10.8184	greenyellow
mmu04975	mmu04975	Fat digestion and absorption	2018-01-19	40/8222	0.0885899	0.193548	0.150816	11808	1	10.8184	greenyellow
mmu05169	mmu05169	Epstein-Barr virus infection	2018-02-19	220/8222	0.0904898	0.193548	0.150816	15481/22631	2	3.93397	greenyellow
mmu05203	mmu05203	Viral carcinogenesis	2018-02-19	231/8222	0.0983147	0.204601	0.159429	60595/22631	2	3.74664	greenyellow
mmu00510	mmu00510	N-Glycan biosynthesis	2018-01-19	49/8222	0.107471	0.212187	0.16534	103963	1	8.83136	greenyellow
mmu04979	mmu04979	Cholesterol metabolism	2018-01-19	49/8222	0.107471	0.212187	0.16534	11808	1	8.83136	greenyellow
mmu05014	mmu05014	Amyotrophic lateral sclerosis (ALS)	2018-01-19	52/8222	0.113682	0.218838	0.170523	13063	1	8.32186	greenyellow
mmu04961	mmu04961	Endocrine and other factor-regulated calcium reabsorption	2018-01-19	54/8222	0.1178	0.221234	0.17239	67300	1	8.01365	greenyellow
mmu04144	mmu04144	Endocytosis	2018-02-19	270/8222	0.127519	0.229444	0.178788	15481/67300	2	3.20546	greenyellow
mmu00561	mmu00561	Glycerolipid metabolism	2018-01-19	61/8222	0.13207	0.229444	0.178788	58810	1	7.09405	greenyellow
mmu04213	mmu04213	Longevity regulating pathway - multiple species	2018-01-19	62/8222	0.134091	0.229444	0.178788	15481	1	6.97963	greenyellow
mmu04721	mmu04721	Synaptic vesicle cycle	2018-01-19	62/8222	0.134091	0.229444	0.178788	67300	1	6.97963	greenyellow
mmu05230	mmu05230	Central carbon metabolism in cancer	2018-01-19	64/8222	0.138119	0.231199	0.180155	18648	1	6.76151	greenyellow
mmu04115	mmu04115	p53 signaling pathway	2018-01-19	67/8222	0.144128	0.236124	0.183993	13063	1	6.45876	greenyellow
mmu00562	mmu00562	Inositol phosphate metabolism	2018-01-19	72/8222	0.154054	0.242085	0.188637	21991	1	6.01023	greenyellow
mmu04520	mmu04520	Adherens junction	2018-01-19	72/8222	0.154054	0.242085	0.188637	60595	1	6.01023	greenyellow
mmu01524	mmu01524	Platinum drug resistance	2018-01-19	77/8222	0.163871	0.252362	0.196645	13063	1	5.61996	greenyellow
mmu01230	mmu01230	Biosynthesis of amino acids	2018-03-19	77/8222	0.000687008	0.0268343	0.0221628	11428/227231/11429	3	16.8599	magenta
mmu01210	mmu01210	2-Oxocarboxylic acid metabolism	2018-02-19	19/8222	0.000845163	0.0268343	0.0221628	11428/11429	2	45.5512	magenta
mmu05215	mmu05215	Prostate cancer	2018-03-19	97/8222	0.00134485	0.0268343	0.0221628	22027/15516/12387	3	13.3836	magenta
mmu00630	mmu00630	Glyoxylate and dicarboxylate metabolism	2018-02-19	29/8222	0.0019792	0.0268343	0.0221628	11428/11429	2	29.8439	magenta
mmu00020	mmu00020	Citrate cycle (TCA cycle)	2018-02-19	32/8222	0.00240797	0.0268343	0.0221628	11428/11429	2	27.0461	magenta
mmu01200	mmu01200	Carbon metabolism	2018-03-19	120/8222	0.00247702	0.0268343	0.0221628	11428/227231/11429	3	10.8184	magenta
mmu04975	mmu04975	Fat digestion and absorption	2018-02-19	40/8222	0.00374528	0.0293931	0.0242761	17777/14079	2	21.6368	magenta
mmu04216	mmu04216	Ferroptosis	2018-02-19	41/8222	0.00393193	0.0293931	0.0242761	14319/23983	2	21.1091	magenta
mmu05418	mmu05418	Fluid shear stress and atherosclerosis	2018-03-19	143/8222	0.00406982	0.0293931	0.0242761	22027/15516/12387	3	9.0784	magenta
mmu04657	mmu04657	IL-17 signaling pathway	2018-02-19	91/8222	0.0183336	0.119168	0.0984225	22027/15516	2	9.5107	magenta
mmu04915	mmu04915	Estrogen signaling pathway	2018-02-19	133/8222	0.0371077	0.199882	0.165084	22027/15516	2	6.50732	magenta
mmu00910	mmu00910	Nitrogen metabolism	2018-01-19	17/8222	0.0386038	0.199882	0.165084	227231	1	25.4551	magenta
mmu00770	mmu00770	Pantothenate and CoA biosynthesis	2018-01-19	18/8222	0.0408301	0.199882	0.165084	99586	1	24.0409	magenta
mmu00220	mmu00220	Arginine biosynthesis	2018-01-19	19/8222	0.0430514	0.199882	0.165084	227231	1	22.7756	magenta
mmu04141	mmu04141	Protein processing in endoplasmic reticulum	2018-02-19	163/8222	0.0535794	0.232178	0.191758	22027/15516	2	5.30965	magenta
mmu03010	mmu03010	Ribosome	2018-02-19	175/8222	0.0607856	0.237129	0.195847	27050/56282	2	4.94556	magenta
mmu04217	mmu04217	Necroptosis	2018-02-19	177/8222	0.0620183	0.237129	0.195847	14319/15516	2	4.88968	magenta
mmu01200	mmu01200	Carbon metabolism	2018-03-22	120/8222	0.00381323	0.114504	0.0994378	14751/17449/225913	3	9.34318	pink
mmu00620	mmu00620	Pyruvate metabolism	2018-02-22	38/8222	0.00453278	0.114504	0.0994378	16828/17449	2	19.6699	pink
mmu00260	mmu00260	Glycine, serine and threonine metabolism	2018-02-22	40/8222	0.00501303	0.114504	0.0994378	74129/14711	2	18.6864	pink
mmu05012	mmu05012	Parkinson's disease	2018-03-22	144/8222	0.00634802	0.114504	0.0994378	11740/22201/67003	3	7.78598	pink
mmu00270	mmu00270	Cysteine and methionine metabolism	2018-02-22	48/8222	0.00715651	0.114504	0.0994378	16828/17449	2	15.572	pink
mmu00010	mmu00010	Glycolysis / Gluconeogenesis	2018-02-22	67/8222	0.0136041	0.163599	0.142073	16828/14751	2	11.156	pink
mmu05016	mmu05016	Huntington's disease	2018-03-22	194/8222	0.0143149	0.163599	0.142073	14775/11740/67003	3	5.77929	pink
mmu04260	mmu04260	Cardiac muscle contraction	2018-02-22	78/8222	0.0181529	0.166961	0.144993	326618/67003	2	9.58275	pink
mmu04146	mmu04146	Peroxisome	2018-02-22	84/8222	0.0208702	0.166961	0.144993	51798/15356	2	8.89827	pink
mmu05410	mmu05410	Hypertrophic cardiomyopathy (HCM)	2018-02-22	84/8222	0.0208702	0.166961	0.144993	11461/326618	2	8.89827	pink
mmu05414	mmu05414	Dilated cardiomyopathy (DCM)	2018-02-22	89/8222	0.0232569	0.169141	0.146885	11461/326618	2	8.39837	pink
mmu00072	mmu00072	Synthesis and degradation of ketone bodies	2018-01-22	8222-11-01	0.02906	0.193734	0.168242	15356	1	33.9752	pink
mmu00020	mmu00020	Citrate cycle (TCA cycle)	2018-03-18	32/8222	4.20046e-05	0.00155417	0.0011496	17448/68263/78920	3	42.8229	purple
mmu01200	mmu01200	Carbon metabolism	2018-04-18	120/8222	0.000112732	0.00208554	0.00154265	17448/68263/78920/14121	4	15.2259	purple
mmu00620	mmu00620	Pyruvate metabolism	2018-02-18	38/8222	0.00303738	0.037461	0.0277094	17448/68263	2	24.0409	purple
mmu03050	mmu03050	Proteasome	2018-02-18	46/8222	0.00442574	0.0409381	0.0302814	26444/26442	2	19.8599	purple
mmu00230	mmu00230	Purine metabolism	2018-03-18	179/8222	0.00650791	0.0429167	0.0317449	11534/108147/11637	3	7.65549	purple
mmu05134	mmu05134	Legionellosis	2018-02-18	58/8222	0.00695946	0.0429167	0.0317449	19324/269523	2	15.751	purple
mmu00010	mmu00010	Glycolysis / Gluconeogenesis	2018-02-18	67/8222	0.00920108	0.0486343	0.0359741	68263/14121	2	13.6352	purple
mmu04922	mmu04922	Glucagon signaling pathway	2018-02-18	102/8222	0.0204892	0.0889421	0.0657893	68263/14121	2	8.95643	purple
mmu04066	mmu04066	HIF-1 signaling pathway	2018-02-18	105/8222	0.0216346	0.0889421	0.0657893	22041/68263	2	8.70053	purple
mmu00730	mmu00730	Thiamine metabolism	2018-01-18	15/8222	0.0323674	0.119759	0.0885844	11637	1	30.4519	purple
mmu00670	mmu00670	One carbon pool by folate	2018-01-18	19/8222	0.0408301	0.137337	0.101587	108147	1	24.0409	purple
mmu00790	mmu00790	Folate biosynthesis	2018-01-18	26/8222	0.0554718	0.167372	0.123803	110391	1	17.5684	purple
mmu00630	mmu00630	Glyoxylate and dicarboxylate metabolism	2018-01-18	29/8222	0.061682	0.167372	0.123803	17448	1	15.751	purple
mmu01523	mmu01523	Antifolate resistance	2018-01-18	30/8222	0.0637435	0.167372	0.123803	108147	1	15.2259	purple
mmu00030	mmu00030	Pentose phosphate pathway	2018-01-18	32/8222	0.0678536	0.167372	0.123803	14121	1	14.2743	purple
mmu00051	mmu00051	Fructose and mannose metabolism	2018-01-18	35/8222	0.0739869	0.171095	0.126557	14121	1	13.0508	purple
mmu04216	mmu04216	Ferroptosis	2018-01-18	41/8222	0.0861393	0.183389	0.135651	22041	1	11.1409	purple
mmu04978	mmu04978	Mineral absorption	2018-01-18	45/8222	0.094157	0.183389	0.135651	22041	1	10.1506	purple
mmu00270	mmu00270	Cysteine and methionine metabolism	2018-01-18	48/8222	0.100127	0.183389	0.135651	17448	1	9.5162	purple
mmu00520	mmu00520	Amino sugar and nucleotide sugar metabolism	2018-01-18	49/8222	0.102108	0.183389	0.135651	109754	1	9.322	purple
mmu00071	mmu00071	Fatty acid degradation	2018-01-18	50/8222	0.104086	0.183389	0.135651	13177	1	9.13556	purple
mmu00310	mmu00310	Lysine degradation	2018-01-18	59/8222	0.121699	0.197786	0.1463	78920	1	7.742	purple
mmu00480	mmu00480	Glutathione metabolism	2018-01-18	63/8222	0.129422	0.197786	0.1463	14863	1	7.25044	purple
mmu05230	mmu05230	Central carbon metabolism in cancer	2018-01-18	64/8222	0.131342	0.197786	0.1463	68263	1	7.13715	purple
mmu00980	mmu00980	Metabolism of xenobiotics by cytochrome P450	2018-01-18	66/8222	0.135172	0.197786	0.1463	14863	1	6.92088	purple
mmu00982	mmu00982	Drug metabolism - cytochrome P450	2018-01-18	68/8222	0.138985	0.197786	0.1463	14863	1	6.71732	purple
mmu01524	mmu01524	Platinum drug resistance	2018-01-18	77/8222	0.155949	0.213708	0.158077	14863	1	5.93218	purple
mmu00983	mmu00983	Drug metabolism - other enzymes	2018-01-18	87/8222	0.174428	0.230494	0.170493	14863	1	5.25032	purple
mmu05204	mmu05204	Chemical carcinogenesis	2018-01-18	94/8222	0.187135	0.234053	0.173126	14863	1	4.85934	purple
mmu00564	mmu00564	Glycerophospholipid metabolism	2018-01-18	97/8222	0.192524	0.234053	0.173126	18777	1	4.70905	purple
mmu05231	mmu05231	Choline metabolism in cancer	2018-01-18	99/8222	0.196098	0.234053	0.173126	18777	1	4.61392	purple
mmu03010	mmu03010	Ribosome	2018-04-20	175/8222	0.000735806	0.0275478	0.0231982	19989/67427/268449/67186	4	9.39657	red
mmu04146	mmu04146	Peroxisome	2018-03-20	84/8222	0.00103444	0.0275478	0.0231982	20655/14081/54683	3	14.6821	red
mmu04977	mmu04977	Vitamin digestion and absorption	2018-02-20	24/8222	0.00150261	0.0275478	0.0231982	238055/11806	2	34.2583	red
mmu05020	mmu05020	Prion diseases	2018-02-20	34/8222	0.00301003	0.0380294	0.0320247	20655/20867	2	24.1824	red
mmu00620	mmu00620	Pyruvate metabolism	2018-02-20	38/8222	0.00375002	0.0380294	0.0320247	14194/109801	2	21.6368	red
mmu04975	mmu04975	Fat digestion and absorption	2018-02-20	40/8222	0.00414866	0.0380294	0.0320247	238055/11806	2	20.555	red
mmu04979	mmu04979	Cholesterol metabolism	2018-02-20	49/8222	0.00617352	0.042354	0.0356665	238055/11806	2	16.7796	red
mmu00071	mmu00071	Fatty acid degradation	2018-02-20	50/8222	0.0064214	0.042354	0.0356665	14081/11370	2	16.444	red
mmu01212	mmu01212	Fatty acid metabolism	2018-02-20	52/8222	0.00693065	0.042354	0.0356665	14081/11370	2	15.8115	red
mmu03320	mmu03320	PPAR signaling pathway	2018-02-20	85/8222	0.0177866	0.0978264	0.0823801	14081/11806	2	9.67294	red
mmu00061	mmu00061	Fatty acid biosynthesis	2018-01-20	14/8222	0.0335478	0.167739	0.141254	14081	1	29.3643	red
mmu01200	mmu01200	Carbon metabolism	2018-05-23	120/8222	1.66091e-05	0.000780628	0.000576948	14718/14661/21881/11409/66171	5	14.8949	turquoise
mmu00030	mmu00030	Pentose phosphate pathway	2018-03-23	32/8222	8.99662e-05	0.00207516	0.00153371	21881/66171/72157	3	33.5136	turquoise
mmu00250	mmu00250	Alanine, aspartate and glutamate metabolism	2018-03-23	37/8222	0.000139655	0.00207516	0.00153371	14718/14661/212647	3	28.9847	turquoise
mmu00350	mmu00350	Tyrosine metabolism	2018-03-23	40/8222	0.000176609	0.00207516	0.00153371	14718/14085/14874	3	26.8109	turquoise
mmu00330	mmu00330	Arginine and proline metabolism	2018-03-23	50/8222	0.000344023	0.00323382	0.00239006	14718/212647/66988	3	21.4487	turquoise
mmu00220	mmu00220	Arginine biosynthesis	2018-02-23	19/8222	0.00124357	0.00974133	0.00719964	14718/14661	2	37.6293	turquoise
mmu00052	mmu00052	Galactose metabolism	2018-02-23	32/8222	0.00352826	0.0220284	0.0162808	216558/72157	2	22.3424	turquoise
mmu00500	mmu00500	Starch and sucrose metabolism	2018-02-23	33/8222	0.00374952	0.0220284	0.0162808	216558/72157	2	21.6653	turquoise
mmu00270	mmu00270	Cysteine and methionine metabolism	2018-02-23	48/8222	0.00780906	0.0381996	0.0282326	12116/14718	2	14.8949	turquoise
mmu00520	mmu00520	Amino sugar and nucleotide sugar metabolism	2018-02-23	49/8222	0.00812757	0.0381996	0.0282326	216558/72157	2	14.5909	turquoise
mmu01230	mmu01230	Biosynthesis of amino acids	2018-02-23	77/8222	0.0192867	0.0824069	0.0609054	14718/21881	2	9.28515	turquoise
mmu04146	mmu04146	Peroxisome	2018-02-23	84/8222	0.0227081	0.0889401	0.065734	20656/13850	2	8.51139	turquoise
mmu00590	mmu00590	Arachidonic acid metabolism	2018-02-23	89/8222	0.025295	0.0914511	0.0675899	13850/12408	2	8.03322	turquoise
mmu00910	mmu00910	Nitrogen metabolism	2018-01-23	17/8222	0.0465501	0.156275	0.1155	14661	1	21.0281	turquoise
mmu01210	mmu01210	2-Oxocarboxylic acid metabolism	2018-01-23	19/8222	0.0518883	0.156767	0.115864	14718	1	18.8146	turquoise
mmu00190	mmu00190	Oxidative phosphorylation	2018-02-23	134/8222	0.0533677	0.156767	0.115864	11958/12864	2	5.3355	turquoise
mmu04964	mmu04964	Proximal tubule bicarbonate reclamation	2018-01-23	22/8222	0.0598421	0.16314	0.120574	14661	1	16.249	turquoise
mmu00360	mmu00360	Phenylalanine metabolism	2018-01-23	23/8222	0.0624791	0.16314	0.120574	14718	1	15.5425	turquoise
mmu00790	mmu00790	Folate biosynthesis	2018-01-23	26/8222	0.0703478	0.171448	0.126714	12408	1	13.7492	turquoise
mmu00650	mmu00650	Butanoate metabolism	2018-01-23	27/8222	0.0729566	0.171448	0.126714	11409	1	13.2399	turquoise
mmu00230	mmu00230	Purine metabolism	2018-02-23	179/8222	0.0885048	0.194459	0.143721	22262/72157	2	3.99417	turquoise
mmu00040	mmu00040	Pentose and glucuronate interconversions	2018-01-23	34/8222	0.0910234	0.194459	0.143721	216558	1	10.5141	turquoise
mmu05016	mmu05016	Huntington's disease	2018-02-23	194/8222	0.101444	0.207299	0.153211	20656/12864	2	3.68534	turquoise
mmu00260	mmu00260	Glycine, serine and threonine metabolism	2018-01-23	40/8222	0.106241	0.208055	0.153769	12116	1	8.93696	turquoise
mmu00071	mmu00071	Fatty acid degradation	2018-01-23	50/8222	0.131063	0.236649	0.174903	11409	1	7.14957	turquoise
mmu04714	mmu04714	Thermogenesis	2018-02-23	230/8222	0.134446	0.236649	0.174903	11958/12864	2	3.10851	turquoise
mmu01212	mmu01212	Fatty acid metabolism	2018-01-23	52/8222	0.135947	0.236649	0.174903	11409	1	6.87458	turquoise
mmu00280	mmu00280	Valine, leucine and isoleucine degradation	2018-01-23	56/8222	0.145638	0.244464	0.180679	11409	1	6.38354	turquoise
mmu04213	mmu04213	Longevity regulating pathway - multiple species	2018-01-23	62/8222	0.159979	0.252264	0.186443	20656	1	5.76578	turquoise
mmu00480	mmu00480	Glutathione metabolism	2018-01-23	63/8222	0.162347	0.252264	0.186443	66988	1	5.67426	turquoise
mmu00980	mmu00980	Metabolism of xenobiotics by cytochrome P450	2018-01-23	66/8222	0.169412	0.252264	0.186443	12408	1	5.41634	turquoise
mmu00010	mmu00010	Glycolysis / Gluconeogenesis	2018-01-23	67/8222	0.171754	0.252264	0.186443	72157	1	5.3355	turquoise
mmu01200	mmu01200	Carbon metabolism	1935-08-01	120/8222	2.75691e-08	2.04011e-06	1.53807e-06	13382/14719/19733/66945/231691/230163/21351/74147	8	15.661	yellow
mmu00280	mmu00280	Valine, leucine and isoleucine degradation	1935-05-01	56/8222	3.39421e-06	0.000125586	9.46806e-05	13382/52538/235674/58875/74147	5	20.9745	yellow
mmu01230	mmu01230	Biosynthesis of amino acids	1935-05-01	77/8222	1.64672e-05	0.000406191	0.000306232	14719/11846/231691/230163/21351	5	15.2542	yellow
mmu00071	mmu00071	Fatty acid degradation	1935-04-01	50/8222	5.5153e-05	0.00102033	0.00076924	11522/52538/235674/74147	4	18.7931	yellow
mmu00030	mmu00030	Pentose phosphate pathway	1935-03-01	32/8222	0.000322099	0.00476707	0.00359395	19733/230163/21351	3	22.0232	yellow
mmu00350	mmu00350	Tyrosine metabolism	1935-03-01	40/8222	0.000626813	0.0077307	0.00582826	15233/11522/14719	3	17.6186	yellow
mmu01212	mmu01212	Fatty acid metabolism	1935-03-01	52/8222	0.00135394	0.0143131	0.0107908	52538/235674/74147	3	13.5527	yellow
mmu00010	mmu00010	Glycolysis / Gluconeogenesis	1935-03-01	67/8222	0.00280963	0.0236528	0.0178321	13382/11522/230163	3	10.5186	yellow
mmu00220	mmu00220	Arginine biosynthesis	1935-02-01	19/8222	0.00287669	0.0236528	0.0178321	14719/11846	2	24.7278	yellow
mmu00640	mmu00640	Propanoate metabolism	1935-02-01	31/8222	0.00757638	0.0542218	0.0408784	13382/74147	2	15.1558	yellow
mmu00020	mmu00020	Citrate cycle (TCA cycle)	1935-02-01	32/8222	0.00805999	0.0542218	0.0408784	13382/66945	2	14.6821	yellow
mmu00051	mmu00051	Fructose and mannose metabolism	1935-02-01	35/8222	0.00959191	0.0591501	0.044594	20322/230163	2	13.4237	yellow
mmu00260	mmu00260	Glycine, serine and threonine metabolism	1935-02-01	40/8222	0.0124084	0.0706322	0.0532504	13382/231691	2	11.7457	yellow
mmu00270	mmu00270	Cysteine and methionine metabolism	1935-02-01	48/8222	0.0175677	0.0877713	0.0661718	14719/231691	2	9.7881	yellow
mmu00190	mmu00190	Oxidative phosphorylation	1935-03-01	134/8222	0.0189431	0.0877713	0.0661718	407785/66945/11950	3	5.25928	yellow
mmu00330	mmu00330	Arginine and proline metabolism	1935-02-01	50/8222	0.0189776	0.0877713	0.0661718	14719/11846	2	9.39657	yellow
mmu05012	mmu05012	Parkinson's disease	1935-03-01	144/8222	0.0228771	0.0995825	0.0750764	407785/66945/11950	3	4.89405	yellow
mmu05010	mmu05010	Alzheimer's disease	1935-03-01	175/8222	0.0377032	0.149224	0.112502	407785/66945/11950	3	4.0271	yellow
mmu04918	mmu04918	Thyroid hormone synthesis	1935-02-01	73/8222	0.0383143	0.149224	0.112502	22139/11657	2	6.43601	yellow
mmu05016	mmu05016	Huntington's disease	1935-03-01	194/8222	0.0487289	0.169637	0.127891	407785/66945/11950	3	3.6327	yellow
mmu04146	mmu04146	Peroxisome	1935-02-01	84/8222	0.0493753	0.169637	0.127891	235674/74147	2	5.5932	yellow
mmu03320	mmu03320	PPAR signaling pathway	1935-02-01	85/8222	0.0504326	0.169637	0.127891	235674/74147	2	5.52739	yellow
mmu00910	mmu00910	Nitrogen metabolism	1935-01-01	17/8222	0.0700199	0.221822	0.167234	12349	1	13.8185	yellow
mmu04714	mmu04714	Thermogenesis	1935-03-01	230/8222	0.0734598	0.221822	0.167234	407785/66945/11950	3	3.0641	yellow
mmu04928	mmu04928	Parathyroid hormone synthesis, secretion and action	1935-02-01	107/8222	0.0756339	0.221822	0.167234	26941/17938	2	4.39092	yellow
mmu01210	mmu01210	2-Oxocarboxylic acid metabolism	1935-01-01	19/8222	0.0779375	0.221822	0.167234	14719	1	12.3639	yellow
mmu04114	mmu04114	Oocyte meiosis	1935-02-01	115/8222	0.0856214	0.226972	0.171117	22628/22629	2	4.08547	yellow
mmu04964	mmu04964	Proximal tubule bicarbonate reclamation	1935-01-01	22/8222	0.0896912	0.226972	0.171117	12349	1	10.6779	yellow
mmu00360	mmu00360	Phenylalanine metabolism	1935-01-01	23/8222	0.0935767	0.226972	0.171117	14719	1	10.2137	yellow
mmu04110	mmu04110	Cell cycle	1935-02-01	123/8222	0.0959882	0.226972	0.171117	22628/22629	2	3.81974	yellow
mmu00592	mmu00592	alpha-Linolenic acid metabolism	1935-01-01	25/8222	0.101299	0.226972	0.171117	235674	1	9.39657	yellow
mmu00790	mmu00790	Folate biosynthesis	1935-01-01	26/8222	0.105137	0.226972	0.171117	268566	1	9.03516	yellow
mmu00053	mmu00053	Ascorbate and aldarate metabolism	1935-01-01	27/8222	0.108958	0.226972	0.171117	19733	1	8.70053	yellow
mmu00650	mmu00650	Butanoate metabolism	1935-01-01	27/8222	0.108958	0.226972	0.171117	74147	1	8.70053	yellow
mmu04966	mmu04966	Collecting duct acid secretion	1935-01-01	27/8222	0.108958	0.226972	0.171117	12349	1	8.70053	yellow
mmu01040	mmu01040	Biosynthesis of unsaturated fatty acids	1935-01-01	28/8222	0.112764	0.226972	0.171117	235674	1	8.3898	yellow
mmu00062	mmu00062	Fatty acid elongation	1935-01-01	29/8222	0.116553	0.226972	0.171117	52538	1	8.10049	yellow
mmu00630	mmu00630	Glyoxylate and dicarboxylate metabolism	1935-01-01	29/8222	0.116553	0.226972	0.171117	13382	1	8.10049	yellow
mmu00410	mmu00410	beta-Alanine metabolism	1935-01-01	32/8222	0.127829	0.242546	0.182859	74147	1	7.34107	yellow
mmu04932	mmu04932	Non-alcoholic fatty liver disease (NAFLD)	1935-02-01	151/8222	0.13477	0.244141	0.184061	407785/66945	2	3.11145	yellow
mmu00040	mmu00040	Pentose and glucuronate interconversions	1935-01-01	34/8222	0.135267	0.244141	0.184061	20322	1	6.90924	yellow
mmu04390	mmu04390	Hippo signaling pathway	1935-02-01	154/8222	0.139119	0.245114	0.184795	22628/22629	2	3.05083	yellow
mmu00250	mmu00250	Alanine, aspartate and glutamate metabolism	1935-01-01	37/8222	0.146311	0.25179	0.189828	14719	1	6.34903	yellow
mmu00620	mmu00620	Pyruvate metabolism	1935-01-01	38/8222	0.149961	0.252207	0.190142	13382	1	6.18195	yellow
mmu04975	mmu04975	Fat digestion and absorption	1935-01-01	40/8222	0.157217	0.253209	0.190897	14719	1	5.87286	yellow
mmu04530	mmu04530	Tight junction	1935-02-01	167/8222	0.158311	0.253209	0.190897	22146/26941	2	2.81334	yellow
mmu00860	mmu00860	Porphyrin and chlorophyll metabolism	1935-01-01	41/8222	0.160822	0.253209	0.190897	17025	1	5.72962	yellow
mmu03010	mmu03010	Ribosome	1935-02-01	175/8222	0.170367	0.262649	0.198014	78294/67941	2	2.68473	yellow

## Sheet: WGCNA key drivers
Module	Module Membership	Gene	Gene Significance	Trait	Accession
black	0.94629	Idh1	0.787326	NASH	O88844
black	0.839738	C3	0.779132	NASH	P01027
black	0.920482	Pah	0.800582	NASH	P16331
black	0.919399	Ass1	0.799651	NASH	P16460
black	0.961757	Eno1	0.816014	NASH	P17182
black	0.829191	Cox4i1	0.834445	NASH	P19783
black	0.989203	Hpd	0.762603	NASH	P49429
black	0.976229	PC.aa.C36.4	0.76487	NASH	PC.aa.C36.4
black	0.918565	PC.ae.C32.1	0.827573	NASH	PC.ae.C32.1
black	0.985489	PC.ae.C38.6	0.75968	NASH	PC.ae.C38.6
black	0.84485	Gpt	0.823301	NASH	Q8QZR5
black	0.948327	Val	0.757019	NASH	Val
blue	0.993063	C14.1.OH	0.830328	NASH	C14.1.OH
blue	0.854554	C16.1	0.783792	NASH	C16.1
blue	0.993429	C18	0.82221	NASH	C18
blue	0.988514	C18.1.OH	0.793137	NASH	C18.1.OH
blue	0.996571	C18.2	0.761616	NASH	C18.2
blue	0.786431	C6.1	0.798386	NASH	C6.1
blue	0.993152	Eef1d	0.83526	NASH	E9QN08
blue	0.760644	Aox3	0.818543	NASH	G3X982
blue	0.969011	Rdh7	0.836326	NASH	O88451
blue	0.872768	Pdia4	0.815533	NASH	P08003
blue	0.997129	Ppia	0.806885	NASH	P17742
blue	0.954453	Fasn	0.802589	NASH	P19096
blue	0.949058	Hspa5	0.848256	NASH	P20029
blue	0.849202	Rdx	0.814048	NASH	P26043
blue	0.991486	Hspa9	0.76659	NASH	P38647
blue	0.807355	Hmgb1	0.761991	NASH	P63158
blue	0.942554	Atp5j	0.827661	NASH	P97450
blue	0.994032	Hspa4	0.773135	NASH	Q61316
blue	0.947181	Vcl	0.79529	NASH	Q64727
blue	0.859693	Snd1	0.786303	NASH	Q78PY7
blue	0.935102	Aars	0.844967	NASH	Q8BGQ7
blue	0.878613	Eea1	0.785047	NASH	Q8BL66
blue	0.869799	Clybl	0.769996	NASH	Q8R4N0
blue	0.996326	Mthfd1	0.817386	NASH	Q922D8
blue	0.923048	D10Jhu81e	0.815503	NASH	Q9D172
blue	0.929383	Atp5d	0.884357	NASH	Q9D3D9
blue	0.90894	Suclg1	0.845357	NASH	Q9WUM5
blue	0.94332	Bpnt1	0.856407	NASH	Q9Z0S1
blue	0.978847	Uso1	0.873773	NASH	Q9Z1Z0
blue	0.93032	Letm1	0.769032	NASH	Q9Z2I0
magenta	0.93321	Hnrnpk	0.783953	NASH	B2M1R6
magenta	0.967153	PC.ae.C34.3	0.756982	NASH	PC.ae.C34.3
magenta	0.955649	Mrpl12	0.757883	NASH	Q9DB15
red	0.911322	C14.1	0.760796	NASH	C14.1
red	0.905457	C14.2.OH	0.77219	NASH	C14.2.OH
red	0.877857	C16.1.OH	0.776494	NASH	C16.1.OH
red	0.921329	Ctnna1	0.753342	NASH	P26231
red	0.903566	Acsl1	0.788243	NASH	P41216
red	0.855053	Cryz	0.769796	NASH	P47199
red	0.842092	Pcx	0.824114	NASH	Q05920
red	0.925144	Stip1	0.762508	NASH	Q60864
turquoise	0.952725	C0	0.836769	NASH	C0
turquoise	0.95821	C7.DC	0.798725	NASH	C7.DC
turquoise	0.922034	Hist1h2al	0.880111	NASH	F8WIX8
turquoise	0.960933	Gln	0.782275	NASH	Gln
turquoise	0.966508	lysoPC.a.C16.0	0.77541	NASH	lysoPC.a.C16.0
turquoise	0.950119	lysoPC.a.C16.1	0.845498	NASH	lysoPC.a.C16.1
turquoise	0.952785	lysoPC.a.C18.1	0.78965	NASH	lysoPC.a.C18.1
turquoise	0.983399	lysoPC.a.C18.2	0.785327	NASH	lysoPC.a.C18.2
turquoise	0.996526	lysoPC.a.C20.3	0.803717	NASH	lysoPC.a.C20.3
turquoise	0.980338	Bhmt	0.807728	NASH	O35490
turquoise	0.995212	Sod2	0.815419	NASH	P09671
turquoise	0.877452	Aldh1a1	0.857081	NASH	P24549
turquoise	0.941114	Glud1	0.825409	NASH	P26443
turquoise	0.914014	Ephx2	0.755991	NASH	P34914
turquoise	0.940762	Rps3a1	0.859055	NASH	P97351
turquoise	0.990792	PC.aa.C34.2	0.780147	NASH	PC.aa.C34.2
turquoise	0.977903	PC.aa.C36.1	0.766898	NASH	PC.aa.C36.1
turquoise	0.958888	PC.aa.C36.3	0.769036	NASH	PC.aa.C36.3
turquoise	0.991869	PC.aa.C38.5	0.802562	NASH	PC.aa.C38.5
turquoise	0.984486	PC.aa.C38.6	0.836402	NASH	PC.aa.C38.6
turquoise	0.981407	PC.aa.C42.6	0.817616	NASH	PC.aa.C42.6
turquoise	0.910048	PC.ae.C34.1	0.796286	NASH	PC.ae.C34.1
turquoise	0.926884	PC.ae.C34.2	0.755434	NASH	PC.ae.C34.2
turquoise	0.99537	PC.ae.C36.0	0.751641	NASH	PC.ae.C36.0
turquoise	0.997612	PC.ae.C36.2	0.790694	NASH	PC.ae.C36.2
turquoise	0.961083	PC.ae.C36.3	0.818938	NASH	PC.ae.C36.3
turquoise	0.959768	PC.ae.C38.0	0.815408	NASH	PC.ae.C38.0
turquoise	0.996148	PC.ae.C38.2	0.753158	NASH	PC.ae.C38.2
turquoise	0.975874	PC.ae.C40.0	0.784971	NASH	PC.ae.C40.0
turquoise	0.974833	PC.ae.C40.1	0.818046	NASH	PC.ae.C40.1
turquoise	0.953625	PC.ae.C40.6	0.773157	NASH	PC.ae.C40.6
turquoise	0.958848	PC.ae.C42.0	0.763666	NASH	PC.ae.C42.0
turquoise	0.962638	PC.ae.C44.3	0.823566	NASH	PC.ae.C44.3
turquoise	0.883174	Pzp	0.795837	NASH	Q61838
turquoise	0.97287	Ces1f	0.825934	NASH	Q91WU0
turquoise	0.977497	Ugp2	0.807441	NASH	Q91ZJ5
turquoise	0.949451	Hsd17b10	0.82564	NASH	Q99N15
turquoise	0.752151	Gstz1	0.818957	NASH	Q9WVL0
brown	0.829813	C9	0.780696	VG2vsVG1	C9
brown	0.97097	Abhd14b	0.757275	VG2vsVG1	E9QN99
brown	0.894143	Krt18	0.812898	VG2vsVG1	P05784
brown	0.947974	Rpl28	0.791475	VG2vsVG1	P41105
brown	0.923345	Tuba4a	0.790093	VG2vsVG1	P68368
brown	0.88303	Serpina1c	0.817407	VG2vsVG1	Q00896
brown	0.885349	Dlat	0.813826	VG2vsVG1	Q8BMF4
brown	0.971214	Acsl5	0.771423	VG2vsVG1	Q8JZR0
brown	0.91517	Ccdc58	0.831504	VG2vsVG1	Q8R3Q6
brown	0.842243	Mgst1	0.759014	VG2vsVG1	Q91VS7
brown	0.920268	Rpl11	0.752652	VG2vsVG1	Q9CXW4
brown	0.969598	Rpl4	0.796948	VG2vsVG1	Q9D8E6
brown	0.851943	Aldh6a1	0.809708	VG2vsVG1	Q9EQ20
brown	0.842232	Acox2	0.791252	VG2vsVG1	Q9QXD1
green	0.914766	Mup14	0.876132	VG2vsVG1	A2CEK7
green	0.93021	Aifm1	0.782407	VG2vsVG1	B1AU25
green	0.940135	C10	0.87911	VG2vsVG1	C10
green	0.979506	C8	0.76295	VG2vsVG1	C8
green	0.993498	Gly	0.842287	VG2vsVG1	Gly
green	0.874154	Mup12	0.889892	VG2vsVG1	P11588
green	0.988794	Fabp1	0.829305	VG2vsVG1	P12710
green	0.977296	Gapdh	0.77579	VG2vsVG1	P16858
green	0.951112	Gstp1	0.862834	VG2vsVG1	P19157
green	0.963802	Mug1	0.771303	VG2vsVG1	P28665
green	0.996369	Hist1h1d	0.794509	VG2vsVG1	P43277
green	0.978149	Rida	0.870392	VG2vsVG1	P52760
green	0.917182	Tubb4b	0.830045	VG2vsVG1	P68372
green	0.849973	Elavl1	0.825778	VG2vsVG1	P70372
green	0.994437	G3bp2	0.812222	VG2vsVG1	P97379
green	0.958729	Khsrp	0.857652	VG2vsVG1	Q3U0V1
green	0.983317	Uggt1	0.810096	VG2vsVG1	Q6P5E4
green	0.934073	Hadha	0.773781	VG2vsVG1	Q8BMS1
green	0.947481	Txnl1	0.831131	VG2vsVG1	Q8CDN6
green	0.910999	Eprs	0.811257	VG2vsVG1	Q8CGC7
green	0.985357	Glyat	0.806671	VG2vsVG1	Q91XE0
green	0.933402	Park7	0.821206	VG2vsVG1	Q99LX0
green	0.986758	Aldh1b1	0.806617	VG2vsVG1	Q9CZS1
green	0.90917	Aldh9a1	0.871276	VG2vsVG1	Q9JLJ2
green	0.994715	Vapb	0.799228	VG2vsVG1	Q9QY76
green	0.838154	Suclg2	0.837165	VG2vsVG1	Q9Z2I8
green	0.902035	Pck1	0.841194	VG2vsVG1	Q9Z2V4
green	0.934013	SM..OH..C24.1	0.887195	VG2vsVG1	SM..OH..C24.1
green	0.964363	SM.C16.1	0.767824	VG2vsVG1	SM.C16.1
green	0.982766	SM.C18.0	0.773546	VG2vsVG1	SM.C18.0
green	0.889931	SM.C24.0	0.846915	VG2vsVG1	SM.C24.0
greenyellow	0.925504	Apoa4	0.775785	VG2vsVG1	P06728
greenyellow	0.93799	Mut	0.765602	VG2vsVG1	P16332
greenyellow	0.900838	Hadh	0.797696	VG2vsVG1	Q61425
greenyellow	0.888056	4931406C07Rik	0.775712	VG2vsVG1	Q91V76
purple	0.841947	Khk	0.771286	VG2vsVG1	E9Q1Q9
purple	0.851991	Gstm2	0.777286	VG2vsVG1	P15626
purple	0.918563	Eci1	0.802449	VG2vsVG1	P42125
purple	0.935821	Rab1a	0.895291	VG2vsVG1	P62821
purple	0.902407	Lypla1	0.796215	VG2vsVG1	P97823
purple	0.923751	PC.aa.C32.1	0.814524	VG2vsVG1	PC.aa.C32.1
purple	0.937771	PC.aa.C34.4	0.786317	VG2vsVG1	PC.aa.C34.4
purple	0.979459	PC.aa.C36.6	0.768346	VG2vsVG1	PC.aa.C36.6
purple	0.895529	Vcp	0.815602	VG2vsVG1	Q01853
purple	0.914051	Qdpr	0.818811	VG2vsVG1	Q8BVI4
purple	0.867728	Trf	0.793528	VG2vsVG1	Q921I1
purple	0.924966	Stard10	0.774352	VG2vsVG1	Q9JMD3
purple	0.982208	Fbp1	0.772738	VG2vsVG1	Q9QXD6
purple	0.865359	Clic1	0.769155	VG2vsVG1	Q9Z1Q5
red	0.912078	Apob	0.762575	VG2vsVG1	E9Q414
red	0.91853	Mup2	0.804177	VG2vsVG1	P11589
red	0.929218	Rplp2	0.750247	VG2vsVG1	P99027
red	0.960077	Atp5a1	0.751647	VG2vsVG1	Q03265
red	0.946105	Aass	0.752131	VG2vsVG1	Q99K67
yellow	0.872327	C5	0.77177	VG2vsVG1	C5
yellow	0.870061	Ttr	0.773356	VG2vsVG1	P07309
yellow	0.786649	Pfn1	0.806708	VG2vsVG1	P62962
yellow	0.863415	Kpnb1	0.755551	VG2vsVG1	P70168
yellow	0.867242	Slc9a3r1	0.801672	VG2vsVG1	P70441
yellow	0.928032	Arg1	0.77889	VG2vsVG1	Q61176
yellow	0.8511	Aldob	0.808209	VG2vsVG1	Q91Y97
yellow	0.892215	Hibadh	0.753462	VG2vsVG1	Q99L13
